# Supplementary material for: Tricarbon­yl(2-methyl-2-η6-phenyl-1,3-dioxolane)chromium(0)
Source: Acta Crystallogr Sect E Struct Rep Online. 2010 Jan 13;66(Pt 2):m148. doi: 10.1107/S1600536810000759 (PMC2979860; doi:10.1107/S1600536810000759)
Supplement: Supplementary file 1 [file e-66-0m148-sup1.cif]

##############################################################################
###                                                                        ###
###        Electronic paper (Acta Crystallographica Section E)             ###
###                                                                        ###
##############################################################################
#                                                                            #
# This CIF contains the data in a paper accepted for publication in Acta     #
# Crystallographica Section E. It conforms to the requirements of Notes      #
# for Authors for Section E, and has been peer reviewed under the auspices   #
# of the IUCr Commission on Journals.                                        #
#                                                                            #
# Full details of the Crystallographic Information File format               #
# are given in the paper "The Crystallographic Information File (CIF):       #
# a New Standard Archive File for Crystallography" by S. R. Hall, F. H.      #
# Allen and I. D. Brown [Acta Cryst. (1991), A47, 655-685].                  #
#                                                                            #
# The current version of the core CIF dictionary is obtainable from          #
# ftp://ftp.iucr.org/pub/cif_core.dic. The current version number is 2.4.    #
#                                                                            #
# Software is freely available for graphical display of the structure(s) in  #
# this CIF.  For information consult the CIF home page http://www.iucr.org/  #
# cif/home.html                                                              #
#                                                                            #
# This file may be used for bona fide research purposes within the           #
# scientific community so long as proper attribution is given to the journal # 
# article from which it was obtained.                                        #
#                                                                            #
##############################################################################
                                             
data_global
_audit_creation_method     'WinGX routine CIF_UPDATE'
_audit_conform_dict_name     cif_core.dic
_audit_conform_dict_version     2.3
_journal_date_recd_electronic     2009-12-17
_journal_date_accepted     2010-01-07
_journal_name_full     'Acta Crystallographica, Section E'
_journal_year     2010
_journal_volume     66
_journal_issue      2
_journal_page_first     m148
_journal_page_last     m148
_journal_paper_category     QM
_journal_coeditor_code     KP2246
_publ_contact_author_name     'Burkey, Theodore J.'
_publ_contact_author_address
;
Department of Chemistry
University of Memphis
213 Smith Chemistry Building
Memphis, TN 38152-3550
;
_publ_contact_author_email     tburkey@memphis.edu
_publ_contact_author_fax     '(901) 678-3447'
_publ_contact_author_phone     '(901) 678-2634'
_publ_section_title
;
Tricarbonyl(2-methyl-2-\h^6^-phenyl-1,3-dioxolane)chromium(0)
;
loop_
    _publ_author_name
    _publ_author_footnote
    _publ_author_address
    'Duke III, Charles B.' .
;
Department of Pharmaceutical Sciences
University of Tennessee Health Sciences Center
847 Monroe Avenue
Suite 227A
Memphis, TN 38163, USA
;
    'Ross, Charles R.' .
;
St Jude Children's Research Hospital
Department of Structrual Biology
MS311, 332 North Lauderdale
Memphis, TN 38105-2794
USA
;
    'Burkey, Theodore J.' .
;
Department of Chemistry
University of Memphis
213 Smith Chemistry Building
Memphis, TN 38152-3550, USA
;
_publ_section_synopsis     .
data_I
_audit_creation_method     'WinGX routine CIF_UPDATE'
_chemical_name_systematic
;
Tricarbonyl(2-methyl-2-h^6^-phenyl-1,3-dioxolane)chromium(0)
;
_chemical_formula_moiety     'C13 H12 Cr O5'
_chemical_formula_sum     'C13 H12 Cr O5'
_chemical_formula_iupac     '[Cr (C10 H12 O2) (C O)3]'
_chemical_formula_weight     300.23
_symmetry_cell_setting     triclinic
_symmetry_space_group_name_H-M     'P -1'
_symmetry_space_group_name_Hall     '-P 1'
loop_
    _symmetry_equiv_pos_as_xyz
    'x, y, z'
    '-x, -y, -z'
_cell_length_a     7.1950(3)
_cell_length_b     7.2120(3)
_cell_length_c     13.9235(6)
_cell_angle_alpha     75.573(2)
_cell_angle_beta     79.277(2)
_cell_angle_gamma     62.7340(10)
_cell_volume     619.79(5)
_cell_formula_units_Z     2
_cell_measurement_reflns_used     8653
_cell_measurement_theta_min     3.29
_cell_measurement_theta_max     68.45
_cell_measurement_temperature     173
_exptl_crystal_description     block
_exptl_crystal_colour     Yellow
_exptl_crystal_size_max     0.11
_exptl_crystal_size_mid     0.08
_exptl_crystal_size_min     0.08
_exptl_crystal_density_diffrn     1.609
_exptl_crystal_density_method     'not measured'
_exptl_crystal_F_000     308
_exptl_absorpt_coefficient_mu     7.743
_exptl_absorpt_correction_type     multi-scan
_exptl_absorpt_process_details     '(SADABS; Bruker, 2000)'
_exptl_absorpt_correction_T_min     0.4885
_exptl_absorpt_correction_T_max     0.587
_diffrn_ambient_temperature     173
_diffrn_radiation_type     CuK\a
_diffrn_radiation_wavelength     1.54178
_diffrn_radiation_source     'fine-focus rotating anode'
_diffrn_radiation_monochromator     'osmic mirrors'
_diffrn_measurement_device_type     'Bruker Proteum'
_diffrn_measurement_method     'Area detector'
_diffrn_reflns_number     13788
_diffrn_reflns_av_R_equivalents     0.028
_diffrn_reflns_theta_min     3.29
_diffrn_reflns_theta_max     68.7
_diffrn_reflns_theta_full     67.5
_diffrn_measured_fraction_theta_max     0.942
_diffrn_measured_fraction_theta_full     0.954
_diffrn_reflns_limit_h_min     -8
_diffrn_reflns_limit_h_max     8
_diffrn_reflns_limit_k_min     -8
_diffrn_reflns_limit_k_max     8
_diffrn_reflns_limit_l_min     -16
_diffrn_reflns_limit_l_max     16
_reflns_number_total     2163
_reflns_number_gt     2066
_reflns_threshold_expression     I>2sigma(I)
_refine_ls_structure_factor_coef     Fsqd
_refine_ls_matrix_type     full
_refine_ls_R_factor_gt     0.0277
_refine_ls_wR_factor_ref     0.0722
_refine_ls_goodness_of_fit_ref     1.114
_refine_ls_restrained_S_all     1.114
_refine_ls_number_reflns     2163
_refine_ls_number_parameters     172
_refine_ls_number_restraints     0
_refine_ls_hydrogen_treatment     constr
_refine_ls_weighting_scheme     calc
_refine_ls_weighting_details
         'calc w=1/[\s^2^(Fo^2^)+(0.0421P)^2^+0.2689P] where P=(Fo^2^+2Fc^2^)/3'
_refine_ls_shift/su_max     0.001
_refine_diff_density_max     0.342
_refine_diff_density_min     -0.19
_refine_ls_extinction_method     none
loop_
    _atom_type_symbol
    _atom_type_description
    _atom_type_scat_dispersion_real
    _atom_type_scat_dispersion_imag
    _atom_type_scat_source
    C C 0.0181 0.0091 'International Tables Vol C Tables 4.2.6.8 and 6.1.1.4'
    H H 0 0 'International Tables Vol C Tables 4.2.6.8 and 6.1.1.4'
    O O 0.0492 0.0322 'International Tables Vol C Tables 4.2.6.8 and 6.1.1.4'
    Cr Cr -0.1635 2.4439 'International Tables Vol C Tables 4.2.6.8 and 6.1.1.4'
_computing_data_collection     'PROTEUM2 (Bruker, 2005)'
_computing_cell_refinement     'SAINT (Bruker, 1998)'
_computing_data_reduction     'SAINT (Bruker, 1998)'
_computing_structure_solution     'SHELXS97 (Sheldrick, 2008)'
_computing_structure_refinement     'SHELXL97 (Sheldrick, 2008)'
_computing_molecular_graphics
                 'ORTEP-3 (Farrugia, 1997) and RASTER3D (Merritt & Bacon, 1997)'
_computing_publication_material     'WinGX (Farrugia, 1999)'
loop_
    _atom_site_type_symbol
    _atom_site_label
    _atom_site_fract_x
    _atom_site_fract_y
    _atom_site_fract_z
    _atom_site_U_iso_or_equiv
    _atom_site_adp_type
    _atom_site_calc_flag
    _atom_site_refinement_flags
    _atom_site_occupancy
    _atom_site_disorder_assembly
    _atom_site_disorder_group
    Cr Cr1 0.56963(4) 0.54830(4) 0.67821(2) 0.01624(12) Uani d . 1 . .
    O O1 0.5396(2) 0.9647(2) 0.83565(10) 0.0215(3) Uani d . 1 . .
    O O2 0.64557(19) 0.6261(2) 0.92482(9) 0.0200(3) Uani d . 1 . .
    O O1C 0.9718(2) 0.2980(2) 0.77613(11) 0.0285(3) Uani d . 1 . .
    O O3C 0.7158(3) 0.1574(2) 0.59248(11) 0.0332(4) Uani d . 1 . .
    O O2C 0.7899(3) 0.7234(2) 0.50035(13) 0.0394(4) Uani d . 1 . .
    C C7 0.4720(3) 0.8035(3) 0.87807(14) 0.0189(4) Uani d . 1 . .
    C C9 0.8237(3) 0.6734(3) 0.90280(15) 0.0223(4) Uani d . 1 . .
    H H9A 0.9517 0.5501 0.8844 0.027 Uiso calc R 1 . .
    H H9B 0.8483 0.7142 0.9604 0.027 Uiso calc R 1 . .
    C C5 0.3036(3) 0.4871(3) 0.75700(15) 0.0212(4) Uani d . 1 . .
    H H5 0.2921 0.3565 0.7733 0.025 Uiso calc R 1 . .
    C C1 0.4040(3) 0.7366(3) 0.79966(14) 0.0182(4) Uani d . 1 . .
    C C2 0.3431(3) 0.8710(3) 0.70791(14) 0.0192(4) Uani d . 1 . .
    H H2 0.3577 1 0.6907 0.023 Uiso calc R 1 . .
    C C3O 0.6577(3) 0.3107(3) 0.62306(14) 0.0228(4) Uani d . 1 . .
    C C10 0.7633(3) 0.8586(3) 0.81534(15) 0.0233(4) Uani d . 1 . .
    H H10A 0.8305 0.952 0.8144 0.028 Uiso calc R 1 . .
    H H10B 0.8012 0.8088 0.7512 0.028 Uiso calc R 1 . .
    C C3 0.2600(3) 0.8157(3) 0.64066(14) 0.0219(4) Uani d . 1 . .
    H H3 0.2191 0.9075 0.5786 0.026 Uiso calc R 1 . .
    C C6 0.3853(3) 0.5420(3) 0.82357(14) 0.0189(4) Uani d . 1 . .
    H H6 0.4285 0.4487 0.885 0.023 Uiso calc R 1 . .
    C C1O 0.8162(3) 0.4006(3) 0.73882(14) 0.0203(4) Uani d . 1 . .
    C C4 0.2380(3) 0.6255(3) 0.66549(15) 0.0229(4) Uani d . 1 . .
    H H4 0.1793 0.5899 0.6211 0.027 Uiso calc R 1 . .
    C C2O 0.7044(3) 0.6586(3) 0.56913(16) 0.0256(4) Uani d . 1 . .
    C C8 0.2905(3) 0.8842(3) 0.95580(14) 0.0235(4) Uani d . 1 . .
    H H8A 0.3349 0.9266 1.0059 0.035 Uiso calc R 1 . .
    H H8B 0.2472 0.7712 0.988 0.035 Uiso calc R 1 . .
    H H8C 0.1723 1.0068 0.9237 0.035 Uiso calc R 1 . .
loop_
    _atom_site_aniso_label
    _atom_site_aniso_U_11
    _atom_site_aniso_U_22
    _atom_site_aniso_U_33
    _atom_site_aniso_U_12
    _atom_site_aniso_U_13
    _atom_site_aniso_U_23
    Cr1 0.01584(17) 0.01495(17) 0.01543(18) -0.00518(12) -0.00099(12)
                                                                    -0.00184(11)
    O1 0.0236(7) 0.0172(6) 0.0221(7) -0.0082(5) -0.0042(6) -0.0003(5)
    O2 0.0184(6) 0.0184(6) 0.0191(7) -0.0061(5) -0.0045(5) 0.0017(5)
    O1C 0.0184(7) 0.0246(7) 0.0405(9) -0.0037(6) -0.0096(6) -0.0085(6)
    O3C 0.0481(9) 0.0220(7) 0.0257(8) -0.0089(7) -0.0069(7) -0.0080(6)
    O2C 0.0429(9) 0.0283(8) 0.0347(9) -0.0147(7) 0.0155(8) -0.0002(7)
    C7 0.0196(9) 0.0157(9) 0.0176(9) -0.0056(7) -0.0026(8) -0.0001(7)
    C9 0.0208(9) 0.0233(10) 0.0234(10) -0.0097(8) -0.0048(8) -0.0030(8)
    C5 0.0156(8) 0.0211(9) 0.0259(11) -0.0088(7) 0.0025(8) -0.0040(8)
    C1 0.0132(8) 0.0191(9) 0.0161(9) -0.0028(7) 0.0013(7) -0.0033(7)
    C2 0.0164(8) 0.0148(8) 0.0200(10) -0.0021(7) -0.0001(7) -0.0029(7)
    C3O 0.0249(10) 0.0231(10) 0.0173(10) -0.0090(8) -0.0048(8) 0.0012(8)
    C10 0.0231(9) 0.0238(10) 0.0236(10) -0.0116(8) -0.0018(8) -0.0025(8)
    C3 0.0171(9) 0.0219(9) 0.0188(10) -0.0019(8) -0.0047(8) -0.0016(7)
    C6 0.0156(8) 0.0203(9) 0.0161(9) -0.0063(7) 0.0016(7) -0.0001(7)
    C1O 0.0222(10) 0.0194(9) 0.0209(10) -0.0107(8) 0.0038(8) -0.0073(7)
    C4 0.0150(8) 0.0278(10) 0.0252(10) -0.0067(8) -0.0037(8) -0.0075(8)
    C2O 0.0252(10) 0.0170(9) 0.0274(12) -0.0040(8) -0.0005(9) -0.0036(8)
    C8 0.0241(9) 0.0220(10) 0.0188(10) -0.0053(8) -0.0013(8) -0.0038(7)
_geom_special_details
;
All e.s.d.'s (except the e.s.d. in the dihedral angle between two l.s. planes)
are estimated using the full covariance matrix. The cell e.s.d.'s are taken
into account individually in the estimation of e.s.d.'s in distances, angles
and torsion angles; correlations between e.s.d.'s in cell parameters are only
used when they are defined by crystal symmetry. An approximate (isotropic)
treatment of cell e.s.d.'s is used for estimating e.s.d.'s involving l.s.
planes.
;
loop_
    _geom_bond_atom_site_label_1
    _geom_bond_atom_site_label_2
    _geom_bond_site_symmetry_2
    _geom_bond_distance
    _geom_bond_publ_flag
    Cr1 C1O . 1.837(2) y
    Cr1 C3O . 1.846(2) y
    Cr1 C2O . 1.854(2) y
    Cr1 C5 . 2.1942(18) y
    Cr1 C6 . 2.2062(19) y
    Cr1 C4 . 2.2197(18) y
    Cr1 C3 . 2.2248(18) y
    Cr1 C2 . 2.2355(18) y
    Cr1 C1 . 2.2440(18) y
    O1 C7 . 1.416(2) ?
    O1 C10 . 1.437(2) ?
    O2 C7 . 1.430(2) ?
    O2 C9 . 1.434(2) ?
    O1C C1O . 1.156(2) y
    O3C C3O . 1.150(2) y
    O2C C2O . 1.155(3) y
    C7 C8 . 1.519(3) ?
    C7 C1 . 1.530(3) ?
    C9 C10 . 1.520(3) ?
    C9 H9A . 0.99 ?
    C9 H9B . 0.99 ?
    C5 C6 . 1.401(3) ?
    C5 C4 . 1.415(3) ?
    C5 H5 . 0.95 ?
    C1 C2 . 1.402(3) ?
    C1 C6 . 1.422(3) ?
    C2 C3 . 1.417(3) ?
    C2 H2 . 0.95 ?
    C10 H10A . 0.99 ?
    C10 H10B . 0.99 ?
    C3 C4 . 1.403(3) ?
    C3 H3 . 0.95 ?
    C6 H6 . 0.95 ?
    C4 H4 . 0.95 ?
    C8 H8A . 0.98 ?
    C8 H8B . 0.98 ?
    C8 H8C . 0.98 ?
loop_
    _geom_angle_atom_site_label_1
    _geom_angle_atom_site_label_2
    _geom_angle_atom_site_label_3
    _geom_angle_site_symmetry_1
    _geom_angle_site_symmetry_3
    _geom_angle
    _geom_angle_publ_flag
    C1O Cr1 C3O . . 85.12(8) y
    C1O Cr1 C2O . . 90.23(9) y
    C3O Cr1 C2O . . 88.90(9) y
    C1O Cr1 C5 . . 115.71(8) ?
    C3O Cr1 C5 . . 88.65(8) ?
    C2O Cr1 C5 . . 153.62(8) ?
    C1O Cr1 C6 . . 91.04(8) ?
    C3O Cr1 C6 . . 114.92(8) ?
    C2O Cr1 C6 . . 156.17(8) ?
    C5 Cr1 C6 . . 37.12(7) ?
    C1O Cr1 C4 . . 152.90(8) ?
    C3O Cr1 C4 . . 90.08(8) ?
    C2O Cr1 C4 . . 116.37(8) ?
    C5 Cr1 C4 . . 37.38(7) ?
    C6 Cr1 C4 . . 66.92(7) ?
    C1O Cr1 C3 . . 157.39(8) ?
    C3O Cr1 C3 . . 117.47(8) ?
    C2O Cr1 C3 . . 91.19(8) ?
    C5 Cr1 C3 . . 66.90(7) ?
    C6 Cr1 C3 . . 78.82(7) ?
    C4 Cr1 C3 . . 36.80(7) ?
    C1O Cr1 C2 . . 120.35(8) ?
    C3O Cr1 C2 . . 154.47(8) ?
    C2O Cr1 C2 . . 92.49(8) ?
    C5 Cr1 C2 . . 78.90(7) ?
    C6 Cr1 C2 . . 66.52(7) ?
    C4 Cr1 C2 . . 66.54(7) ?
    C3 Cr1 C2 . . 37.05(7) ?
    C1O Cr1 C1 . . 93.34(7) ?
    C3O Cr1 C1 . . 152.18(8) ?
    C2O Cr1 C1 . . 118.90(8) ?
    C5 Cr1 C1 . . 66.98(7) ?
    C6 Cr1 C1 . . 37.27(7) ?
    C4 Cr1 C1 . . 78.72(7) ?
    C3 Cr1 C1 . . 66.38(7) ?
    C2 Cr1 C1 . . 36.48(7) ?
    C7 O1 C10 . . 106.41(13) ?
    C7 O2 C9 . . 108.32(13) ?
    O1 C7 O2 . . 106.85(14) ?
    O1 C7 C8 . . 108.85(15) ?
    O2 C7 C8 . . 109.64(15) ?
    O1 C7 C1 . . 112.00(15) ?
    O2 C7 C1 . . 109.66(14) ?
    C8 C7 C1 . . 109.78(15) ?
    O2 C9 C10 . . 103.74(14) ?
    O2 C9 H9A . . 111 ?
    C10 C9 H9A . . 111 ?
    O2 C9 H9B . . 111 ?
    C10 C9 H9B . . 111 ?
    H9A C9 H9B . . 109 ?
    C6 C5 C4 . . 120.18(17) ?
    C6 C5 Cr1 . . 71.91(10) ?
    C4 C5 Cr1 . . 72.29(11) ?
    C6 C5 H5 . . 119.9 ?
    C4 C5 H5 . . 119.9 ?
    Cr1 C5 H5 . . 128.1 ?
    C2 C1 C6 . . 119.20(17) ?
    C2 C1 C7 . . 121.36(16) ?
    C6 C1 C7 . . 119.23(16) ?
    C2 C1 Cr1 . . 71.43(10) ?
    C6 C1 Cr1 . . 69.92(10) ?
    C7 C1 Cr1 . . 135.38(12) ?
    C1 C2 C3 . . 120.40(17) ?
    C1 C2 Cr1 . . 72.09(10) ?
    C3 C2 Cr1 . . 71.06(10) ?
    C1 C2 H2 . . 119.8 ?
    C3 C2 H2 . . 119.8 ?
    Cr1 C2 H2 . . 129.5 ?
    O3C C3O Cr1 . . 177.08(17) ?
    O1 C10 C9 . . 101.71(15) ?
    O1 C10 H10A . . 111.4 ?
    C9 C10 H10A . . 111.4 ?
    O1 C10 H10B . . 111.4 ?
    C9 C10 H10B . . 111.4 ?
    H10A C10 H10B . . 109.3 ?
    C4 C3 C2 . . 120.15(17) ?
    C4 C3 Cr1 . . 71.40(10) ?
    C2 C3 Cr1 . . 71.89(10) ?
    C4 C3 H3 . . 119.9 ?
    C2 C3 H3 . . 119.9 ?
    Cr1 C3 H3 . . 129.1 ?
    C5 C6 C1 . . 120.38(17) ?
    C5 C6 Cr1 . . 70.98(11) ?
    C1 C6 Cr1 . . 72.81(11) ?
    C5 C6 H6 . . 119.8 ?
    C1 C6 H6 . . 119.8 ?
    Cr1 C6 H6 . . 128.7 ?
    O1C C1O Cr1 . . 176.41(16) ?
    C3 C4 C5 . . 119.66(18) ?
    C3 C4 Cr1 . . 71.80(11) ?
    C5 C4 Cr1 . . 70.34(10) ?
    C3 C4 H4 . . 120.2 ?
    C5 C4 H4 . . 120.2 ?
    Cr1 C4 H4 . . 130.2 ?
    O2C C2O Cr1 . . 178.51(18) ?
    C7 C8 H8A . . 109.5 ?
    C7 C8 H8B . . 109.5 ?
    H8A C8 H8B . . 109.5 ?
    C7 C8 H8C . . 109.5 ?
    H8A C8 H8C . . 109.5 ?
    H8B C8 H8C . . 109.5 ?
