# Supplementary material for: Tricarbon­yl(2-methyl-2-η6-phenyl-1,3-dioxolane)chromium(0)
Source: Acta Crystallogr Sect E Struct Rep Online. 2010 Jan 13;66(Pt 2):m148. doi: 10.1107/S1600536810000759 (PMC2979860; doi:10.1107/S1600536810000759)
Supplement: Supplementary file 2 [file e-66-0m148-Isup2.hkl]

#
# h,k,l, Fc-squared, Fo-squared, sigma(Fo-squared) and status flag
#
data_I
_shelx_title ' act1 in P1'
_shelx_refln_list_code          4
_shelx_F_calc_maximum       92.02
_exptl_crystal_F_000       308.00
_reflns_d_resolution_high  0.8274
 
loop_
 _symmetry_equiv_pos_as_xyz
 'x, y, z'
 '-x, -y, -z'
 
_cell_length_a     7.1950
_cell_length_b     7.2120
_cell_length_c    13.9235
_cell_angle_alpha  75.573
_cell_angle_beta   79.277
_cell_angle_gamma  62.734
 
_shelx_F_squared_multiplier     1.000
 
loop_
 _refln_index_h
 _refln_index_k
 _refln_index_l
 _refln_F_squared_calc
 _refln_F_squared_meas
 _refln_F_squared_sigma
 _refln_observed_status
   1   0   0     7257.34     8027.11    114.16 o
   2   0   0     1109.98     1272.33     27.22 o
   3   0   0      113.51      145.93      5.00 o
   4   0   0       97.81      105.26      1.88 o
   5   0   0      253.18      265.02      2.77 o
   6   0   0       83.48       85.40      1.77 o
   7   0   0      131.92      128.75      2.11 o
  -7   1   0       72.12       73.88      4.15 o
  -6   1   0       54.57       57.53      1.56 o
  -5   1   0      462.44      451.21      4.97 o
  -4   1   0        2.60        3.65      0.66 o
  -3   1   0        5.73        9.79      1.13 o
  -2   1   0       16.11       20.60      1.96 o
  -1   1   0      158.16      160.97      2.79 o
   0   1   0     3273.84     3548.84     65.89 o
   1   1   0     1303.46     1474.98     22.05 o
   2   1   0      868.25      936.04     14.18 o
   3   1   0       44.86       62.69      2.84 o
   4   1   0     1605.88     1611.55     14.20 o
   5   1   0      374.51      364.98      3.55 o
   6   1   0      135.12      135.57      2.05 o
   7   1   0      147.93      152.95      2.10 o
   8   1   0      179.68      195.50      6.60 o
  -6   2   0       12.34       10.19      0.98 o
  -5   2   0        2.41        2.15      1.00 o
  -4   2   0      134.32      135.35      2.21 o
  -3   2   0      186.30      177.95      2.75 o
  -2   2   0     3094.95     3195.99     53.27 o
  -1   2   0     5011.97     5194.79     73.49 o
   0   2   0       21.53       22.52      1.13 o
   1   2   0       32.54       35.97      1.19 o
   2   2   0      100.46      111.95      3.01 o
   3   2   0       11.37       14.51      1.54 o
   4   2   0       99.64       79.35      1.68 o
   5   2   0       29.98       27.72      1.11 o
   6   2   0      788.68      808.73      6.63 o
   7   2   0      335.99      330.57      3.06 o
   8   2   0       60.73       56.81      3.32 o
  -5   3   0      239.93      223.79      4.65 o
  -4   3   0      176.81      168.81      3.02 o
  -3   3   0      717.18      714.44      7.88 o
  -2   3   0      642.33      632.89      7.75 o
  -1   3   0      629.44      588.02      8.24 o
   0   3   0      112.32      111.22      3.47 o
   1   3   0      817.79      879.29     28.02 o
   2   3   0     1415.55     1576.04     46.41 o
   3   3   0     2279.97     2414.69     28.56 o
   4   3   0       95.52       88.16      1.79 o
   5   3   0      238.62      232.07      2.67 o
   6   3   0      936.42      946.04      7.64 o
   7   3   0      236.69      228.38      2.87 o
   8   3   0        0.86        0.54      0.97 o
  -5   4   0        3.72        5.59      1.89 o
  -4   4   0       15.21       12.26      1.82 o
  -3   4   0      727.37      713.34      8.31 o
  -2   4   0     1305.74     1290.79     12.02 o
  -1   4   0       14.80       11.48      0.94 o
   0   4   0        8.09        8.30      1.49 o
   1   4   0      303.77      339.63      7.57 o
   2   4   0      212.70      254.35      3.54 o
   3   4   0      308.68      264.59      3.30 o
   4   4   0       77.79       68.01      1.79 o
   5   4   0      465.94      467.23      4.25 o
   6   4   0       88.56       94.03      1.96 o
   7   4   0       76.29       75.62      2.22 o
   8   4   0        2.04        1.84      1.15 o
  -3   5   0       13.76       16.90      2.09 o
  -2   5   0       91.58       94.67      3.07 o
  -1   5   0       31.41       38.60      2.26 o
   0   5   0       43.15       42.38      1.74 o
   1   5   0      345.43      338.09      4.69 o
   2   5   0      346.04      326.12      4.66 o
   3   5   0      783.85      776.78      6.58 o
   4   5   0      447.30      465.50      4.87 o
   5   5   0      650.58      629.88      5.70 o
   6   5   0      201.01      185.99      2.59 o
   7   5   0      116.24      122.39      2.13 o
   8   5   0       31.08       33.01      1.55 o
  -2   6   0      104.01      102.88      3.68 o
  -1   6   0        4.67        3.05      1.57 o
   0   6   0       53.27       54.11      2.09 o
   1   6   0       27.74       32.94      1.65 o
   2   6   0       47.70       55.17      2.54 o
   3   6   0      115.31      133.63      2.86 o
   4   6   0      426.20      443.34      4.47 o
   5   6   0       69.32       74.51      1.98 o
   6   6   0        3.03        3.79      1.46 o
   7   6   0        9.35       10.56      1.26 o
   8   6   0       17.35       16.72      2.08 o
  -1   7   0       15.13       11.94      4.53 o
   0   7   0      133.49      139.18      3.46 o
   1   7   0      129.16      127.46      3.66 o
   2   7   0       99.65       96.94      2.64 o
   3   7   0      139.06      145.02      2.67 o
   4   7   0      317.55      344.55      4.42 o
   5   7   0        2.52        3.00      1.17 o
   6   7   0        8.95        9.22      1.45 o
   7   7   0        6.55        6.27      2.07 o
   2   8   0      322.03      317.86      7.76 o
   3   8   0      140.12      124.98      9.97 o
   4   8   0        6.60        5.87      4.15 o
   5   8   0       10.45        6.19      2.39 o
  -4  -8   1       18.86       13.57      5.04 o
  -3  -8   1       27.73       31.88      5.44 o
  -2  -8   1      125.70      125.53      7.32 o
  -7  -7   1      110.10      110.55      4.26 o
  -6  -7   1      168.59      179.17      3.20 o
  -5  -7   1      365.87      363.67      3.97 o
  -4  -7   1       50.63       55.73      1.78 o
  -3  -7   1       14.25       11.48      1.37 o
  -2  -7   1        2.40        1.04      1.42 o
  -1  -7   1        1.95        1.09      1.95 o
   0  -7   1       19.83       19.17      1.99 o
   1  -7   1       74.56       78.53      5.86 o
  -7  -6   1      150.58      154.51      3.96 o
  -6  -6   1      261.86      253.32      3.54 o
  -5  -6   1      185.87      171.46      2.41 o
  -4  -6   1      511.52      505.47      4.90 o
  -3  -6   1      209.68      226.79      3.05 o
  -2  -6   1      100.65      109.92      2.68 o
  -1  -6   1       30.03       32.11      1.95 o
   0  -6   1       91.96       97.86      2.65 o
   1  -6   1      378.94      389.30      5.31 o
   2  -6   1       33.88       37.20      2.54 o
  -8  -5   1       95.32       97.71      5.90 o
  -7  -5   1       61.83       59.79      1.62 o
  -6  -5   1       52.61       58.96      1.92 o
  -5  -5   1       50.46       56.13      1.80 o
  -4  -5   1      471.33      471.44      4.87 o
  -3  -5   1       16.63       19.66      1.38 o
  -2  -5   1      212.30      224.55      2.92 o
  -1  -5   1      155.50      156.69      2.76 o
   0  -5   1      406.87      403.65      5.00 o
   1  -5   1     1595.59     1602.67     15.81 o
   2  -5   1     1036.41     1050.31     12.62 o
   3  -5   1      100.19       92.85      2.35 o
  -8  -4   1       13.31       16.17      1.35 o
  -7  -4   1       76.82       77.35      2.07 o
  -6  -4   1      136.17      140.94      2.47 o
  -5  -4   1       93.36       89.63      1.90 o
  -4  -4   1      293.66      305.55      3.42 o
  -3  -4   1      432.68      499.52      5.10 o
  -2  -4   1       72.35       56.90      1.63 o
  -1  -4   1      171.75      156.09      2.71 o
   0  -4   1      871.98      843.08     23.61 o
   1  -4   1      332.47      331.28      4.27 o
   2  -4   1      331.63      347.54      5.78 o
   3  -4   1       35.79       36.45      2.53 o
   4  -4   1       26.47       27.85      2.26 o
  -8  -3   1       12.48       13.06      1.31 o
  -7  -3   1      437.12      436.23      4.57 o
  -6  -3   1      288.77      279.22      3.09 o
  -5  -3   1        3.97        4.56      0.89 o
  -4  -3   1      200.88      196.75      2.50 o
  -3  -3   1      174.21      196.13      2.72 o
  -2  -3   1      210.95      179.43      3.43 o
  -1  -3   1      714.74      666.37     20.32 o
   0  -3   1     2057.76     1960.26     43.96 o
   1  -3   1      665.35      628.23     11.59 o
   2  -3   1      584.95      568.11      6.84 o
   3  -3   1        0.19        0.20      0.95 o
   4  -3   1      259.04      243.95      3.43 o
   5  -3   1      231.01      220.39      4.85 o
  -8  -2   1       18.95       20.12      2.24 o
  -7  -2   1      173.40      179.42      2.44 o
  -6  -2   1      109.79      113.50      1.99 o
  -5  -2   1       40.67       48.87      1.49 o
  -4  -2   1      217.24      198.91      2.59 o
  -3  -2   1     1688.27     1746.29     23.54 o
  -2  -2   1     2468.18     2675.16     49.02 o
  -1  -2   1      437.83      457.45      7.21 o
   0  -2   1      121.05      149.18      4.40 o
   1  -2   1      598.61      553.35      9.62 o
   2  -2   1       82.94       69.32      3.02 o
   3  -2   1      212.10      214.54      3.08 o
   4  -2   1     1092.98     1034.45      9.33 o
   5  -2   1      225.45      219.55      3.54 o
   6  -2   1      288.90      300.29      5.87 o
  -8  -1   1       36.41       42.96      2.36 o
  -7  -1   1       28.91       35.28      1.27 o
  -6  -1   1      392.53      400.28      4.05 o
  -5  -1   1       85.59       94.28      1.73 o
  -4  -1   1      218.81      208.91      2.74 o
  -3  -1   1     2496.17     2612.70     79.41 o
  -2  -1   1      244.52      239.21      7.64 o
  -1  -1   1     6720.17     7303.02    111.59 o
   0  -1   1     4591.27     4914.27     75.96 o
   1  -1   1     1339.27     1469.09     19.44 o
   2  -1   1      204.69      236.62      4.38 o
   3  -1   1        8.94       16.83      1.22 o
   4  -1   1       23.10       21.25      1.04 o
   5  -1   1       14.63       15.79      1.45 o
   6  -1   1      214.78      209.00      3.35 o
   7  -1   1      143.11      129.41      7.69 o
  -7   0   1       29.42       26.54      1.18 o
  -6   0   1       36.56       44.08      1.35 o
  -5   0   1      195.22      201.02      2.56 o
  -4   0   1     1127.83     1155.96      9.54 o
  -3   0   1      733.84      681.22      8.99 o
  -2   0   1      670.29      826.01     16.65 o
  -1   0   1      279.81      320.89      4.38 o
   0   0   1      102.98      118.82      1.75 o
   1   0   1      277.67      320.16      4.62 o
   2   0   1      501.77      570.46      9.81 o
   3   0   1      888.42      876.09     19.36 o
   4   0   1      304.13      286.30      3.41 o
   5   0   1      369.75      364.20      3.65 o
   6   0   1      222.08      224.24      3.03 o
   7   0   1      307.81      302.55      4.15 o
  -7   1   1        0.95       -0.05      2.05 o
  -6   1   1       67.61       71.43      1.85 o
  -5   1   1      228.29      231.90      2.68 o
  -4   1   1      977.81      943.07      7.34 o
  -3   1   1      946.84      935.61      9.13 o
  -2   1   1      816.51      868.15     23.30 o
  -1   1   1      504.12      586.62     10.81 o
   0   1   1      579.47      583.78      7.87 o
   1   1   1      479.81      565.29      7.93 o
   2   1   1       81.71      105.25      2.23 o
   3   1   1     1186.68     1241.25     28.67 o
   4   1   1      216.89      179.97      3.38 o
   5   1   1      122.37      110.82      1.75 o
   6   1   1       10.56       13.81      1.02 o
   7   1   1      188.36      191.72      2.48 o
   8   1   1        1.66        2.41      2.08 o
  -6   2   1      348.97      337.34      7.13 o
  -5   2   1      602.13      585.87      5.92 o
  -4   2   1     1109.83     1132.52      9.85 o
  -3   2   1      608.73      592.21      5.28 o
  -2   2   1     1081.96     1080.78     20.91 o
  -1   2   1       63.01       66.28      1.90 o
   0   2   1       55.30       54.80      1.64 o
   1   2   1      244.35      269.72      4.59 o
   2   2   1       51.43       51.05      1.54 o
   3   2   1      499.85      492.38     12.42 o
   4   2   1     1573.86     1568.49     15.23 o
   5   2   1     1188.61     1181.95      8.69 o
   6   2   1       86.95       85.18      1.71 o
   7   2   1       56.26       57.48      2.22 o
   8   2   1       13.52       14.36      1.34 o
  -5   3   1      155.28      147.27      2.76 o
  -4   3   1      122.67      125.88      2.36 o
  -3   3   1      221.33      234.58      3.05 o
  -2   3   1        4.59        8.03      1.09 o
  -1   3   1      687.14      717.59     12.16 o
   0   3   1      622.22      578.67     11.01 o
   1   3   1       18.15       31.75      1.38 o
   2   3   1      359.87      310.33      9.37 o
   3   3   1       18.89       23.47      1.44 o
   4   3   1      605.55      573.34      5.76 o
   5   3   1      166.93      169.12      2.28 o
   6   3   1        9.15       10.70      1.10 o
   7   3   1      178.89      172.48      2.27 o
   8   3   1       81.82       84.77      2.27 o
  -5   4   1      113.17      121.96      6.30 o
  -4   4   1      123.51      110.12      6.26 o
  -3   4   1      564.04      545.36      7.26 o
  -2   4   1       66.94       62.35      1.94 o
  -1   4   1      438.49      426.29      4.59 o
   0   4   1      460.37      470.73      8.25 o
   1   4   1       27.42       24.21      2.12 o
   2   4   1     1362.10     1229.13     17.53 o
   3   4   1      854.85      791.37      7.40 o
   4   4   1      829.51      827.56      8.01 o
   5   4   1       13.67       13.66      1.05 o
   6   4   1       64.16       73.79      1.86 o
   7   4   1       13.73       15.51      1.14 o
   8   4   1       35.72       37.58      2.02 o
  -4   5   1       84.03       79.33      3.06 o
  -3   5   1        1.94        1.80      1.84 o
  -2   5   1      128.57      131.04      3.39 o
  -1   5   1       13.97       14.89      1.88 o
   0   5   1      194.99      196.45      2.95 o
   1   5   1     1069.38     1043.38     11.14 o
   2   5   1      666.16      655.43      6.88 o
   3   5   1      122.19      120.24      2.14 o
   4   5   1       23.52       22.04      1.32 o
   5   5   1        0.90       -0.07      0.99 o
   6   5   1      755.58      728.45      6.00 o
   7   5   1      693.60      691.68      6.14 o
   8   5   1      103.60      110.89      2.74 o
  -2   6   1        6.05        4.04      1.73 o
  -1   6   1       12.38       11.28      2.25 o
   0   6   1       57.81       64.20      2.68 o
   1   6   1      469.89      468.42      5.93 o
   2   6   1      326.50      320.47      4.23 o
   3   6   1      466.95      464.95      6.10 o
   4   6   1       58.73       63.24      1.91 o
   5   6   1      278.67      273.41      3.11 o
   6   6   1      253.30      259.24      3.17 o
   7   6   1      120.64      127.77      2.39 o
   8   6   1      153.02      155.09      4.28 o
  -1   7   1      390.13      407.56     14.38 o
   0   7   1      295.55      307.37      5.67 o
   1   7   1       70.68       73.22      5.40 o
   2   7   1      226.03      216.93      3.80 o
   3   7   1      545.50      524.51      6.83 o
   4   7   1       18.61       19.94      1.62 o
   5   7   1      470.56      462.36      5.52 o
   6   7   1      121.90      128.09      2.94 o
   7   7   1      127.98      140.05      5.10 o
   1   8   1       32.53       35.23      2.17 o
   2   8   1        1.12        1.31      1.79 o
   3   8   1      118.39      126.18      4.47 o
   4   8   1       92.05      108.24      3.93 o
   5   8   1       37.98       28.13      2.44 o
  -4  -8   2       10.29        1.86      4.34 o
  -3  -8   2       10.51        7.19      4.37 o
  -6  -7   2      109.04      109.93      2.59 o
  -5  -7   2       47.49       33.55      2.11 o
  -4  -7   2        0.98        1.83      1.23 o
  -3  -7   2        9.55        7.30      1.30 o
  -2  -7   2       97.34      102.36      2.58 o
  -1  -7   2      102.61      107.26      3.47 o
   0  -7   2      121.20      125.87      3.25 o
  -7  -6   2       88.15       92.81      2.38 o
  -6  -6   2       70.13       63.01      2.30 o
  -5  -6   2       28.69       27.85      1.97 o
  -4  -6   2      155.63      156.38      2.53 o
  -3  -6   2       59.44       67.78      1.95 o
  -2  -6   2     1070.80     1097.06     10.40 o
  -1  -6   2      527.46      554.11      6.88 o
   0  -6   2      168.58      174.07      3.04 o
   1  -6   2      137.48      141.92      3.75 o
   2  -6   2      116.57      113.92      3.24 o
  -8  -5   2       96.41      104.28      6.64 o
  -7  -5   2       26.22       31.69      1.67 o
  -6  -5   2        6.37        6.86      1.26 o
  -5  -5   2       27.56       28.54      1.68 o
  -4  -5   2        9.51        8.32      1.25 o
  -3  -5   2      897.90      877.79      7.82 o
  -2  -5   2      278.28      264.40      3.31 o
  -1  -5   2      370.01      356.24      4.44 o
   0  -5   2      170.02      170.03      2.80 o
   1  -5   2       16.80       18.75      1.43 o
   2  -5   2      364.81      376.81      5.83 o
   3  -5   2       23.05       24.80      1.54 o
  -8  -4   2       65.39       67.38      2.08 o
  -7  -4   2        3.80        4.48      1.14 o
  -6  -4   2      135.31      129.17      2.32 o
  -5  -4   2       17.69       15.27      1.39 o
  -4  -4   2      273.93      273.01      3.15 o
  -3  -4   2     1724.45     1726.29     15.51 o
  -2  -4   2      219.09      197.36      2.75 o
  -1  -4   2      711.96      653.37      6.37 o
   0  -4   2       54.09       49.37      2.34 o
   1  -4   2      244.55      251.10      3.62 o
   2  -4   2      192.72      196.81      3.62 o
   3  -4   2        6.90        6.90      1.65 o
   4  -4   2      156.85      153.55      3.71 o
  -8  -3   2       92.55       92.76      2.72 o
  -7  -3   2        0.48        0.62      1.10 o
  -6  -3   2       34.70       43.61      1.84 o
  -5  -3   2      635.23      594.92      5.73 o
  -4  -3   2     1547.05     1565.44     13.64 o
  -3  -3   2     1831.86     1846.00     17.39 o
  -2  -3   2     2113.96     2096.03     25.95 o
  -1  -3   2      637.95      611.17      8.58 o
   0  -3   2       45.24       52.54      2.26 o
   1  -3   2      504.44      484.06      9.31 o
   2  -3   2        9.04        8.70      0.96 o
   3  -3   2      281.33      271.84      4.28 o
   4  -3   2      333.09      335.36      5.39 o
   5  -3   2      516.94      522.16      9.39 o
  -8  -2   2        4.56        6.64      1.40 o
  -7  -2   2      125.32      125.29      2.19 o
  -6  -2   2       25.68       31.28      1.46 o
  -5  -2   2      211.22      190.45      2.45 o
  -4  -2   2     1779.73     1693.86     14.61 o
  -3  -2   2      846.26      777.95      9.62 o
  -2  -2   2      978.29     1019.72     18.03 o
  -1  -2   2     1356.50     1458.83     21.53 o
   0  -2   2      129.67      133.78      3.12 o
   1  -2   2       78.16       91.13      3.03 o
   2  -2   2       11.97       20.82      1.25 o
   3  -2   2      604.24      538.66      5.96 o
   4  -2   2       15.00       16.14      1.25 o
   5  -2   2       19.22       20.65      1.48 o
   6  -2   2      103.64      101.97      3.11 o
  -7  -1   2       18.38       21.18      1.16 o
  -6  -1   2      414.92      416.17      4.46 o
  -5  -1   2      675.30      680.45      5.94 o
  -4  -1   2      970.75      942.95      8.24 o
  -3  -1   2      881.34      875.19     17.34 o
  -2  -1   2     1619.34     1762.73     30.48 o
  -1  -1   2     1483.24     1692.53     34.76 o
   0  -1   2     3577.60     3756.63    105.28 o
   1  -1   2      361.41      365.40      7.15 o
   2  -1   2     1282.55     1292.23     20.31 o
   3  -1   2      639.77      585.11      8.29 o
   4  -1   2      269.23      243.45      3.21 o
   5  -1   2      182.99      177.28      2.46 o
   6  -1   2      280.84      267.70      3.81 o
  -7   0   2       78.83       74.49      2.22 o
  -6   0   2      455.91      459.36      4.13 o
  -5   0   2      523.23      531.47      4.87 o
  -4   0   2      155.05      139.84      2.32 o
  -3   0   2      802.49      830.75     10.55 o
  -2   0   2       60.04       64.94      2.01 o
  -1   0   2      447.19      517.89     12.03 o
   0   0   2     3386.33     3643.96     54.52 o
   1   0   2     1015.42     1164.25     15.43 o
   2   0   2     6527.58     7205.00    151.10 o
   3   0   2      777.51      821.62     14.80 o
   4   0   2       86.54       80.41      2.27 o
   5   0   2       44.31       49.87      1.43 o
   6   0   2       11.72       15.15      1.16 o
   7   0   2       52.35       54.71      1.72 o
  -7   1   2      308.89      317.23      6.35 o
  -6   1   2      140.66      145.33      2.19 o
  -5   1   2      244.55      251.30      2.82 o
  -4   1   2      189.88      193.48      2.45 o
  -3   1   2      836.35      895.47      8.46 o
  -2   1   2      248.66      317.99     14.12 o
  -1   1   2     1373.32     1619.68     30.12 o
   0   1   2      114.58      130.98      2.06 o
   1   1   2     1376.70     1537.94     21.82 o
   2   1   2     1492.03     1658.43     24.72 o
   3   1   2     1260.39     1285.71     25.27 o
   4   1   2     1176.80     1204.20     13.94 o
   5   1   2        0.65        3.39      0.75 o
   6   1   2      580.52      571.61      5.53 o
   7   1   2      245.81      243.83      2.93 o
   8   1   2      143.56      140.15      7.90 o
  -6   2   2       73.01       71.09      2.09 o
  -5   2   2       33.07       36.05      1.38 o
  -4   2   2       57.16       59.11      1.51 o
  -3   2   2      553.87      585.43      5.18 o
  -2   2   2       27.17       25.30      1.49 o
  -1   2   2       26.09       27.28      7.25 o
   0   2   2     4024.98     3958.84     59.67 o
   1   2   2     8467.17     8851.71    126.69 o
   2   2   2      267.98      319.52      5.45 o
   3   2   2      336.30      329.83     12.54 o
   4   2   2     1094.27     1139.56     15.35 o
   5   2   2       76.90       78.10      1.64 o
   6   2   2      873.30      874.08      6.84 o
   7   2   2      463.36      455.85      4.66 o
   8   2   2      533.18      550.20      7.90 o
  -5   3   2        5.20        7.34      1.20 o
  -4   3   2      192.64      188.75      2.93 o
  -3   3   2        3.45        3.27      0.84 o
  -2   3   2       10.65       18.93      1.91 o
  -1   3   2      893.44      840.46     13.64 o
   0   3   2     1100.32     1091.88     19.20 o
   1   3   2     1613.43     1610.47     23.52 o
   2   3   2       26.96       24.01      1.21 o
   3   3   2      500.48      517.93     12.83 o
   4   3   2       36.09       32.91      1.24 o
   5   3   2      448.98      438.42      4.66 o
   6   3   2      214.21      212.55      2.59 o
   7   3   2       34.86       37.98      1.50 o
   8   3   2       72.13       74.00      1.85 o
  -5   4   2       22.53       26.74      4.03 o
  -4   4   2       56.56       52.32      2.30 o
  -3   4   2        9.36       10.54      1.34 o
  -2   4   2      182.36      172.78      2.75 o
  -1   4   2      968.50      916.19      9.49 o
   0   4   2     1061.37     1026.39     15.43 o
   1   4   2     1136.41     1122.39     29.77 o
   2   4   2      679.43      720.23     15.34 o
   3   4   2       33.95       35.03      1.64 o
   4   4   2      110.81      120.21      2.02 o
   5   4   2      445.63      425.57      4.06 o
   6   4   2      540.24      531.91      4.67 o
   7   4   2      889.46      899.65      7.39 o
   8   4   2       41.72       44.34      1.92 o
  -4   5   2        7.68       10.12      1.89 o
  -3   5   2       15.85       14.49      1.82 o
  -2   5   2      167.41      164.15      3.15 o
  -1   5   2       61.43       60.47      2.76 o
   0   5   2      255.22      231.30      3.32 o
   1   5   2      229.57      221.00      3.30 o
   2   5   2      117.69      120.62      2.62 o
   3   5   2     1003.64     1020.37     10.36 o
   4   5   2      374.52      377.77      4.42 o
   5   5   2      129.02      122.47      2.01 o
   6   5   2      218.67      222.06      2.76 o
   7   5   2      513.78      522.82      5.31 o
   8   5   2       64.64       64.20      2.35 o
  -2   6   2      359.46      367.14      6.17 o
  -1   6   2      317.99      341.61      5.10 o
   0   6   2       78.40       80.54      2.91 o
   1   6   2       32.69       33.19      2.03 o
   2   6   2      163.13      161.64      3.30 o
   3   6   2       12.38       16.35      1.72 o
   4   6   2      278.29      283.61      4.36 o
   5   6   2      115.77      125.84      2.55 o
   6   6   2       51.71       58.04      1.89 o
   7   6   2        4.72        5.67      1.22 o
   8   6   2       12.57       13.24      1.75 o
  -1   7   2      109.82      105.87      4.58 o
   0   7   2       17.43       16.75      1.51 o
   1   7   2      165.50      163.38      3.63 o
   2   7   2      374.70      358.01      5.98 o
   3   7   2      184.79      197.40      3.73 o
   4   7   2      240.66      260.14      4.91 o
   5   7   2       26.74       28.21      1.85 o
   6   7   2      153.29      151.14      2.92 o
   7   7   2       88.42       91.80      4.15 o
   1   8   2       24.60       26.68      1.93 o
   2   8   2      282.82      284.19      7.29 o
   3   8   2      143.61      143.30      4.15 o
   4   8   2       75.43       67.27      9.23 o
   5   8   2        9.72        8.53      2.94 o
  -6  -7   3        2.12        0.48      1.51 o
  -5  -7   3      149.34      138.60      3.27 o
  -4  -7   3       53.37       45.94      4.00 o
  -3  -7   3       91.37       86.22      3.77 o
  -2  -7   3      258.08      251.85      5.79 o
  -1  -7   3      198.38      199.49      4.05 o
   0  -7   3        4.56        3.49      2.01 o
  -7  -6   3        8.49        6.72      2.36 o
  -6  -6   3       88.05       89.61      2.53 o
  -5  -6   3      203.84      199.08      3.47 o
  -4  -6   3      495.05      490.02      5.59 o
  -3  -6   3      371.13      372.39      3.98 o
  -2  -6   3      428.77      438.12      4.65 o
  -1  -6   3       34.19       39.05      1.92 o
   0  -6   3       70.85       72.95      2.13 o
   1  -6   3      433.76      443.32      5.97 o
   2  -6   3       43.89       40.60      2.96 o
  -7  -5   3        5.52        4.79      1.30 o
  -6  -5   3       11.43       11.37      1.24 o
  -5  -5   3       31.36       34.26      1.72 o
  -4  -5   3      787.17      789.77      7.78 o
  -3  -5   3      137.42      136.63      2.60 o
  -2  -5   3       59.21       64.34      2.14 o
  -1  -5   3       76.40       79.15      2.20 o
   0  -5   3       14.99       17.08      1.66 o
   1  -5   3     1081.17     1100.85      9.93 o
   2  -5   3      584.44      584.22      7.66 o
   3  -5   3       90.76       97.99      3.54 o
  -8  -4   3       10.88        9.93      3.03 o
  -7  -4   3      242.51      235.35      3.08 o
  -6  -4   3      299.53      285.62      3.69 o
  -5  -4   3      327.23      315.57      3.88 o
  -4  -4   3      925.02      903.77      8.37 o
  -3  -4   3      558.71      573.81      5.44 o
  -2  -4   3       72.25       75.73      1.92 o
  -1  -4   3      189.00      192.31      3.26 o
   0  -4   3        8.86       10.23      0.99 o
   1  -4   3       29.25       30.98      1.52 o
   2  -4   3      333.21      340.38      4.28 o
   3  -4   3      260.88      276.69      4.84 o
   4  -4   3      382.66      378.01      5.11 o
  -8  -3   3       16.14       18.28      2.18 o
  -7  -3   3      208.61      205.73      2.93 o
  -6  -3   3      123.51      115.74      2.33 o
  -5  -3   3      161.30      150.08      2.46 o
  -4  -3   3       13.69       21.70      1.20 o
  -3  -3   3        5.61        4.04      0.64 o
  -2  -3   3      507.78      527.64      6.29 o
  -1  -3   3      276.72      267.11      3.55 o
   0  -3   3      454.48      415.13      4.96 o
   1  -3   3       87.99       72.13      2.45 o
   2  -3   3      557.38      500.34      5.67 o
   3  -3   3      208.75      200.06      4.17 o
   4  -3   3      119.27      106.84      5.02 o
   5  -3   3        2.01        2.78      2.02 o
  -8  -2   3       33.82       36.23      7.98 o
  -7  -2   3      198.35      205.83      3.02 o
  -6  -2   3      729.40      723.40      6.74 o
  -5  -2   3      864.44      850.40      7.54 o
  -4  -2   3       37.68       43.77      1.47 o
  -3  -2   3       24.67       27.79      0.99 o
  -2  -2   3      111.00      114.11      2.68 o
  -1  -2   3      199.05      186.49      4.54 o
   0  -2   3       33.13       47.96      3.20 o
   1  -2   3      680.78      637.61     15.76 o
   2  -2   3     1815.61     1878.47     23.47 o
   3  -2   3      728.77      741.50      6.32 o
   4  -2   3        0.84        1.99      1.08 o
   5  -2   3        4.21        4.01      1.52 o
   6  -2   3      143.35      134.43      6.22 o
  -7  -1   3      123.45      119.06      1.92 o
  -6  -1   3      677.93      677.98      6.29 o
  -5  -1   3       35.34       41.53      1.64 o
  -4  -1   3       11.31       17.22      1.51 o
  -3  -1   3       31.63       41.51      1.51 o
  -2  -1   3       60.00       51.66      1.39 o
  -1  -1   3     5314.01     5911.18    116.54 o
   0  -1   3      149.14      154.54      3.11 o
   1  -1   3      845.32      880.23     18.19 o
   2  -1   3     1589.81     1685.15     35.83 o
   3  -1   3     1878.23     2057.83     31.39 o
   4  -1   3       26.15       24.24      1.35 o
   5  -1   3      141.65      136.38      2.67 o
   6  -1   3      246.79      233.37      3.88 o
   7  -1   3       52.82       59.74      3.68 o
  -7   0   3      140.00      143.57      2.16 o
  -6   0   3      125.08      137.04      2.31 o
  -5   0   3      309.03      304.91      3.26 o
  -4   0   3      128.47      131.78      2.15 o
  -3   0   3       26.48       47.00      1.33 o
  -2   0   3     1371.59     1700.06     29.79 o
  -1   0   3       48.71       71.66      1.63 o
   0   0   3      244.95      260.28      3.58 o
   1   0   3     3027.39     3419.43     56.72 o
   2   0   3      614.17      647.64      9.92 o
   3   0   3      320.91      345.06      7.11 o
   4   0   3      787.51      794.19     10.74 o
   5   0   3      441.31      426.57      4.62 o
   6   0   3      143.92      143.38      2.83 o
   7   0   3      142.30      146.03      3.30 o
  -6   1   3       35.59       31.37      2.16 o
  -5   1   3        5.82        6.87      1.00 o
  -4   1   3      716.90      747.59      6.14 o
  -3   1   3     3972.89     4101.66     34.37 o
  -2   1   3     1055.24     1038.57     23.83 o
  -1   1   3      901.37     1045.38     22.09 o
   0   1   3     4061.79     4583.14     84.38 o
   1   1   3     6567.82     7464.99    112.03 o
   2   1   3      958.48     1075.84     19.36 o
   3   1   3      358.24      393.56      6.64 o
   4   1   3       55.67       50.19      2.78 o
   5   1   3      439.06      415.55      4.31 o
   6   1   3       72.23       73.78      1.96 o
   7   1   3      170.97      165.03      4.07 o
   8   1   3       22.91       15.80      4.49 o
  -6   2   3        6.67        3.73      1.12 o
  -5   2   3       70.41       67.97      2.13 o
  -4   2   3      131.62      139.40      2.08 o
  -3   2   3      289.37      274.85      3.07 o
  -2   2   3      467.16      437.40      6.25 o
  -1   2   3      786.94      836.23     20.00 o
   0   2   3     4484.40     4768.94     73.43 o
   1   2   3      997.12     1102.26     16.71 o
   2   2   3     2200.94     2482.21     38.78 o
   3   2   3      679.59      727.93     14.65 o
   4   2   3      589.77      610.98      9.98 o
   5   2   3      755.06      707.37      7.50 o
   6   2   3       73.18       67.36      3.24 o
   7   2   3       23.14       26.81      1.32 o
   8   2   3       42.67       46.83      3.66 o
  -5   3   3        5.18        5.36      0.97 o
  -4   3   3      254.66      251.79      3.17 o
  -3   3   3      268.33      258.88      3.07 o
  -2   3   3      251.22      228.16      2.64 o
  -1   3   3      709.52      676.81      7.93 o
   0   3   3      906.68      937.54     19.12 o
   1   3   3        9.94       13.36      1.06 o
   2   3   3      628.16      621.75     10.72 o
   3   3   3      355.87      341.19      7.75 o
   4   3   3     1231.76     1182.71     13.69 o
   5   3   3       53.29       46.38      1.59 o
   6   3   3       45.96       47.07      2.13 o
   7   3   3       80.91       81.11      2.14 o
   8   3   3      131.78      132.64      2.40 o
  -4   4   3      120.84      120.38      3.40 o
  -3   4   3      796.94      788.55      7.81 o
  -2   4   3      899.34      907.89      8.17 o
  -1   4   3      324.52      289.44      4.10 o
   0   4   3      761.12      809.26      9.63 o
   1   4   3      331.90      332.07      5.49 o
   2   4   3      890.14      917.30     20.58 o
   3   4   3      749.21      706.05     10.43 o
   4   4   3      908.54      866.02      9.59 o
   5   4   3       32.57       28.33      1.23 o
   6   4   3      118.07      121.97      2.86 o
   7   4   3       45.79       49.56      1.83 o
   8   4   3       32.44       34.97      2.34 o
  -3   5   3      121.36      122.68      3.07 o
  -2   5   3      424.57      415.09      5.42 o
  -1   5   3      147.58      137.37      2.63 o
   0   5   3      143.33      149.51      3.46 o
   1   5   3       77.65       79.93      1.74 o
   2   5   3      390.35      372.81      5.95 o
   3   5   3      547.38      501.09      6.61 o
   4   5   3       32.85       29.05      1.57 o
   5   5   3       11.10       10.83      1.25 o
   6   5   3       77.07       77.99      2.33 o
   7   5   3      198.81      203.18      3.29 o
   8   5   3       67.18       65.00      9.05 o
  -2   6   3       39.78       41.82      2.83 o
  -1   6   3      358.57      351.98      5.81 o
   0   6   3      204.91      204.78      4.08 o
   1   6   3       84.67       87.27      3.28 o
   2   6   3      231.18      232.86      4.17 o
   3   6   3     1195.64     1161.13     12.36 o
   4   6   3      409.95      440.49      5.39 o
   5   6   3      450.64      464.36      7.11 o
   6   6   3        1.85       -0.73      1.29 o
   7   6   3       73.50       79.67      2.19 o
   8   6   3       76.57       79.45      3.12 o
  -1   7   3       68.52       68.37      2.46 o
   0   7   3       27.75       28.00      1.78 o
   1   7   3      217.64      232.70      5.95 o
   2   7   3      177.22      179.00      4.36 o
   3   7   3       71.25       69.22      2.72 o
   4   7   3       10.27        8.71      1.73 o
   5   7   3       70.39       66.01      7.51 o
   6   7   3        1.28        1.70      1.77 o
   7   7   3      122.84      123.09      4.62 o
   1   8   3       76.94       86.89      4.58 o
   2   8   3      115.46      123.99      3.99 o
   3   8   3       77.57       75.25      3.36 o
   4   8   3       98.91       95.29      3.58 o
   5   8   3       38.42       40.38      3.55 o
  -5  -7   4      526.41      568.72     19.16 o
  -4  -7   4      198.74      206.53      5.01 o
  -3  -7   4        5.12        1.61      1.45 o
  -2  -7   4       51.04       50.76      5.37 o
  -1  -7   4       49.60       46.69      4.24 o
  -6  -6   4       70.02       80.84      2.84 o
  -5  -6   4      293.60      299.94      4.79 o
  -4  -6   4        4.32        4.13      1.49 o
  -3  -6   4        8.58        6.31      1.58 o
  -2  -6   4        2.70        0.27      1.15 o
  -1  -6   4       36.52       40.71      1.82 o
   0  -6   4      496.69      514.11      7.75 o
   1  -6   4      274.46      274.64      4.24 o
   2  -6   4      144.87      155.35      5.22 o
  -7  -5   4      162.56      170.96      5.25 o
  -6  -5   4      187.75      182.50      3.08 o
  -5  -5   4      195.42      185.05      2.88 o
  -4  -5   4        3.56        3.15      1.34 o
  -3  -5   4       44.40       46.63      1.86 o
  -2  -5   4        8.74        9.82      1.36 o
  -1  -5   4       11.69       12.05      1.32 o
   0  -5   4       95.50       88.78      2.20 o
   1  -5   4       33.13       35.67      1.78 o
   2  -5   4      164.32      168.46      3.86 o
   3  -5   4      114.27      121.13      3.87 o
  -7  -4   4      387.50      374.56      6.57 o
  -6  -4   4       18.05       20.64      1.71 o
  -5  -4   4      225.82      218.40      3.45 o
  -4  -4   4       37.28       38.14      1.78 o
  -3  -4   4       25.57       30.63      1.53 o
  -2  -4   4     1057.15     1039.88      8.72 o
  -1  -4   4     2333.02     2254.74     17.59 o
   0  -4   4      255.64      254.05      2.98 o
   1  -4   4      138.06      135.73      2.58 o
   2  -4   4       67.82       65.98      2.17 o
   3  -4   4      125.04      118.95      3.09 o
   4  -4   4        1.07       -0.10      1.69 o
  -7  -3   4      231.18      225.86      3.22 o
  -6  -3   4      169.98      164.59      2.93 o
  -5  -3   4        4.30        5.53      1.11 o
  -4  -3   4       33.75       37.71      2.11 o
  -3  -3   4      473.73      453.70      5.47 o
  -2  -3   4      344.13      314.29      4.12 o
  -1  -3   4       27.20       23.98      1.09 o
   0  -3   4      806.79      740.91      7.40 o
   1  -3   4     1179.17     1117.24     10.92 o
   2  -3   4       37.97       47.52      2.11 o
   3  -3   4      209.38      199.90      3.68 o
   4  -3   4       17.57       19.73      1.90 o
   5  -3   4      306.91      313.10      8.83 o
  -7  -2   4       28.32       32.93      1.51 o
  -6  -2   4      154.81      152.19      2.56 o
  -5  -2   4      437.44      424.08      4.46 o
  -4  -2   4        6.66        8.67      0.94 o
  -3  -2   4      988.48      907.17      9.43 o
  -2  -2   4     3145.32     3071.08     37.15 o
  -1  -2   4      223.94      196.24      4.34 o
   0  -2   4      714.42      636.63      8.76 o
   1  -2   4        5.14       12.52      1.28 o
   2  -2   4       87.88       85.46      3.30 o
   3  -2   4       45.81       57.93      1.86 o
   4  -2   4       11.35       11.40      1.73 o
   5  -2   4      756.69      717.35     10.14 o
   6  -2   4      165.19      166.63      5.96 o
  -7  -1   4        5.43        9.23      1.25 o
  -6  -1   4       67.57       64.19      1.87 o
  -5  -1   4       94.96       96.86      2.09 o
  -4  -1   4      215.02      189.96      2.63 o
  -3  -1   4       17.69       19.31      1.89 o
  -2  -1   4     2244.36     2200.45     84.16 o
  -1  -1   4     4324.40     4635.17     82.34 o
   0  -1   4      647.83      697.00     14.34 o
   1  -1   4     2136.85     2503.94     70.04 o
   2  -1   4     1665.73     1796.45     40.73 o
   3  -1   4      725.96      721.60     13.61 o
   4  -1   4      825.06      803.68      8.20 o
   5  -1   4      361.72      358.56      5.24 o
   6  -1   4      119.41      110.45      4.34 o
   7  -1   4        4.39        1.86      1.84 o
  -7   0   4       13.53       11.77      1.29 o
  -6   0   4       70.43       67.30      1.87 o
  -5   0   4       12.47       15.64      1.34 o
  -4   0   4      970.44      940.34      7.53 o
  -3   0   4     2767.61     2807.68     25.95 o
  -2   0   4     1337.09     1429.65     25.12 o
  -1   0   4      720.51      814.54     14.43 o
   0   0   4      340.58      355.71      5.56 o
   1   0   4     2076.01     2327.00     34.27 o
   2   0   4      358.03      374.63      6.25 o
   3   0   4     1836.61     1926.75     41.14 o
   4   0   4     1087.32     1065.94     14.13 o
   5   0   4       71.56       71.63      2.51 o
   6   0   4       14.68       18.88      1.45 o
   7   0   4        5.06        3.17      1.59 o
  -6   1   4        9.30        8.25      0.93 o
  -5   1   4       10.54       13.51      1.24 o
  -4   1   4      109.41      114.18      1.96 o
  -3   1   4     2061.74     2043.74     16.89 o
  -2   1   4     1782.00     1903.29     22.65 o
  -1   1   4     1076.71     1232.49     21.78 o
   0   1   4     1319.04     1514.40     22.40 o
   1   1   4      761.56      826.76     14.22 o
   2   1   4     1289.35     1355.13     18.87 o
   3   1   4     2310.37     2363.67     34.37 o
   4   1   4     1599.20     1541.24     21.76 o
   5   1   4      205.93      198.16      3.25 o
   6   1   4       93.19       89.87      2.15 o
   7   1   4       19.82       23.62      1.48 o
   8   1   4       98.20       92.81      6.33 o
  -6   2   4       36.48       35.78      2.16 o
  -5   2   4      230.76      230.94      3.62 o
  -4   2   4      140.49      151.12      2.32 o
  -3   2   4       68.18       64.97      1.48 o
  -2   2   4       94.49       85.49      1.80 o
  -1   2   4       62.95       70.64      2.17 o
   0   2   4      223.74      197.39      5.14 o
   1   2   4     1650.04     1753.47     26.16 o
   2   2   4      222.36      196.87      3.69 o
   3   2   4      721.42      701.94     11.07 o
   4   2   4      166.13      154.88      3.78 o
   5   2   4      317.16      307.68      4.16 o
   6   2   4        4.77        6.59      0.99 o
   7   2   4       15.96       17.62      1.41 o
   8   2   4      147.32      153.08      3.92 o
  -5   3   4      145.95      134.71      4.25 o
  -4   3   4      915.74      888.71      7.27 o
  -3   3   4      606.57      620.43      5.01 o
  -2   3   4      192.01      194.37      2.33 o
  -1   3   4      314.96      309.89      3.56 o
   0   3   4      360.90      355.34      8.29 o
   1   3   4     2161.33     2164.42     36.60 o
   2   3   4      170.70      141.53      3.40 o
   3   3   4      331.99      280.06      6.01 o
   4   3   4       70.35       57.43      2.53 o
   5   3   4      291.72      298.76      3.93 o
   6   3   4       39.92       46.55      1.86 o
   7   3   4        5.35        5.16      1.18 o
   8   3   4      114.66      117.02      2.24 o
  -4   4   4        7.68        8.05      1.14 o
  -3   4   4        1.67        1.43      1.10 o
  -2   4   4      100.28       98.42      2.23 o
  -1   4   4       78.18       78.66      1.75 o
   0   4   4     1054.35     1020.00     13.07 o
   1   4   4     1746.97     1744.76     32.77 o
   2   4   4      225.49      205.71      7.91 o
   3   4   4       10.44       15.76      1.76 o
   4   4   4      239.56      220.57      5.46 o
   5   4   4       18.02       20.10      1.45 o
   6   4   4      298.23      297.20      4.66 o
   7   4   4      691.35      658.67      7.91 o
   8   4   4      143.48      146.59      2.92 o
  -3   5   4        2.12        0.49      1.37 o
  -2   5   4       44.76       48.88      1.92 o
  -1   5   4       87.76       83.72      2.30 o
   0   5   4      260.56      247.40      3.77 o
   1   5   4      120.08      114.97      2.42 o
   2   5   4      444.36      417.65      6.75 o
   3   5   4      111.20       99.10      2.21 o
   4   5   4      966.92      929.51     16.33 o
   5   5   4      226.66      227.60      3.59 o
   6   5   4       69.54       73.76      4.43 o
   7   5   4      513.75      494.90      6.07 o
   8   5   4      109.11      112.26      2.59 o
  -2   6   4      402.73      405.64      8.48 o
  -1   6   4      334.42      339.14      6.56 o
   0   6   4       50.18       48.79      2.53 o
   1   6   4       11.75        9.95      1.98 o
   2   6   4      265.38      265.65      5.69 o
   3   6   4       10.63       13.50      2.12 o
   4   6   4        3.00        4.09      1.44 o
   5   6   4       11.14       10.52      1.49 o
   6   6   4       67.20       67.62      2.99 o
   7   6   4      364.53      372.20      6.72 o
   8   6   4      334.49      309.81     12.90 o
  -1   7   4      107.56      104.23      3.00 o
   0   7   4       16.54       17.05      2.15 o
   1   7   4       16.00       16.30      2.80 o
   2   7   4        2.41        2.71      1.99 o
   3   7   4        0.14       -1.88      1.88 o
   4   7   4       70.77       79.95      4.37 o
   5   7   4       56.14       57.20      4.74 o
   6   7   4      331.98      340.56      6.91 o
   7   7   4      194.11      202.73      3.88 o
   1   8   4      102.08      106.33      6.57 o
   2   8   4        0.15       -1.90      1.99 o
   3   8   4        7.90        6.19      2.72 o
   4   8   4      103.53      100.27      4.08 o
   5   8   4      133.19      140.27      4.40 o
  -5  -7   5       11.84        4.04      4.21 o
  -4  -7   5        1.04        1.03      1.66 o
  -3  -7   5       25.88       20.20      3.77 o
  -2  -7   5       51.89       54.50      4.93 o
  -1  -7   5      221.98      225.65      9.89 o
  -6  -6   5       53.77       47.64      3.37 o
  -5  -6   5        4.99        7.99      1.52 o
  -4  -6   5      195.95      193.83      5.26 o
  -3  -6   5       22.10       23.73      1.68 o
  -2  -6   5       60.68       62.15      2.70 o
  -1  -6   5      175.57      177.48      2.77 o
   0  -6   5      113.05      119.99      2.49 o
   1  -6   5        2.60        6.30      1.83 o
  -7  -5   5      109.06      115.30      6.21 o
  -6  -5   5        0.16       -0.15      1.73 o
  -5  -5   5       75.06       71.37      2.18 o
  -4  -5   5       41.66       38.14      1.70 o
  -3  -5   5       17.82       17.30      1.61 o
  -2  -5   5     1053.19     1042.40      9.85 o
  -1  -5   5     1705.73     1737.73     14.24 o
   0  -5   5      533.11      541.60      5.30 o
   1  -5   5        4.94        4.86      1.32 o
   2  -5   5       13.20       16.36      2.05 o
   3  -5   5      108.60      116.19      4.69 o
  -7  -4   5        9.56        9.48      2.29 o
  -6  -4   5      171.85      168.45      3.49 o
  -5  -4   5       75.52       73.09      2.16 o
  -4  -4   5       10.67       12.86      1.23 o
  -3  -4   5       81.95       78.59      2.04 o
  -2  -4   5      574.16      524.67      5.00 o
  -1  -4   5      867.96      843.80      7.89 o
   0  -4   5      454.31      455.57      4.65 o
   1  -4   5       14.43       14.73      1.48 o
   2  -4   5      377.68      370.09      4.99 o
   3  -4   5      259.02      247.77      7.03 o
   4  -4   5      323.84      322.07      7.35 o
  -7  -3   5       19.21       24.00      2.09 o
  -6  -3   5       21.48       23.70      1.85 o
  -5  -3   5       18.44       19.97      2.04 o
  -4  -3   5       47.24       49.90      2.05 o
  -3  -3   5     1131.41     1060.59     10.14 o
  -2  -3   5       14.27       18.46      1.20 o
  -1  -3   5       37.00       35.66      1.21 o
   0  -3   5      125.14      110.69      2.12 o
   1  -3   5       79.23       79.99      1.51 o
   2  -3   5     1126.50     1123.35     11.55 o
   3  -3   5       21.03       20.67      1.37 o
   4  -3   5       35.51       33.60      2.00 o
  -7  -2   5      233.02      226.36      4.39 o
  -6  -2   5      175.60      175.43      3.01 o
  -5  -2   5      191.10      186.87      3.23 o
  -4  -2   5      771.82      718.72      8.31 o
  -3  -2   5     2590.84     2401.55     33.25 o
  -2  -2   5      321.85      303.21      3.63 o
  -1  -2   5      181.39      188.07      2.69 o
   0  -2   5      124.50      120.74      2.33 o
   1  -2   5     1785.95     1856.95     19.23 o
   2  -2   5      996.96     1010.45     11.21 o
   3  -2   5      254.52      256.93      3.81 o
   4  -2   5      240.28      243.74      5.19 o
   5  -2   5      233.89      243.26      5.33 o
   6  -2   5        0.71       -1.11      1.48 o
  -7  -1   5       43.13       50.15      2.11 o
  -6  -1   5       53.33       60.95      2.08 o
  -5  -1   5      125.06      120.58      2.30 o
  -4  -1   5      372.45      356.19      3.80 o
  -3  -1   5      241.23      216.17      4.29 o
  -2  -1   5      502.63      490.82     21.60 o
  -1  -1   5       15.12       12.72      1.29 o
   0  -1   5      391.24      359.41     11.35 o
   1  -1   5     1474.04     1521.48     43.65 o
   2  -1   5      166.46      148.63      5.38 o
   3  -1   5      420.62      398.52      6.42 o
   4  -1   5        9.17       10.99      1.52 o
   5  -1   5       33.57       36.09      5.56 o
   6  -1   5        2.55       -0.44      2.11 o
  -7   0   5       27.01       26.44      1.82 o
  -6   0   5      194.56      207.97      2.60 o
  -5   0   5      387.99      398.19      4.48 o
  -4   0   5      336.79      343.30      3.77 o
  -3   0   5       28.69       33.85      1.13 o
  -2   0   5       75.09       80.70      1.72 o
  -1   0   5      524.29      520.90      9.40 o
   0   0   5      184.14      173.80      3.66 o
   1   0   5      213.81      187.15      4.20 o
   2   0   5     1275.72     1264.38     24.90 o
   3   0   5     1807.75     1814.03     31.79 o
   4   0   5        5.50        5.28      0.83 o
   5   0   5        9.01       11.11      1.65 o
   6   0   5      163.32      172.20      4.12 o
   7   0   5       13.86       12.42      1.72 o
  -6   1   5      773.55      735.83      6.71 o
  -5   1   5      376.99      389.76      4.17 o
  -4   1   5      198.64      200.56      2.97 o
  -3   1   5      350.11      355.19      3.70 o
  -2   1   5      123.82      123.55      2.15 o
  -1   1   5     2777.16     2975.57     51.57 o
   0   1   5     3236.73     3526.02     79.78 o
   1   1   5      514.80      626.84      9.82 o
   2   1   5      289.36      269.94      6.31 o
   3   1   5     1028.74     1070.88     18.98 o
   4   1   5      443.46      473.15      9.42 o
   5   1   5      101.32       96.41      2.40 o
   6   1   5       50.15       48.54      2.49 o
   7   1   5      201.43      201.37      4.57 o
  -6   2   5      649.76      638.10     10.45 o
  -5   2   5      650.21      648.24      5.95 o
  -4   2   5        1.69        0.85      0.96 o
  -3   2   5       29.74       30.88      1.18 o
  -2   2   5      366.14      359.10      4.07 o
  -1   2   5       68.17       52.19      1.52 o
   0   2   5      895.69      945.42     22.30 o
   1   2   5      139.70      133.08      4.41 o
   2   2   5      266.82      257.08      5.30 o
   3   2   5      690.57      837.79     15.19 o
   4   2   5       86.25       90.18      2.26 o
   5   2   5        8.39       13.80      1.15 o
   6   2   5        9.65       12.69      1.24 o
   7   2   5      308.75      301.16      4.66 o
   8   2   5      328.70      335.88      5.41 o
  -5   3   5       29.31       24.60      2.87 o
  -4   3   5        5.51        3.18      0.90 o
  -3   3   5      426.39      421.34      3.78 o
  -2   3   5     1387.75     1349.81      9.86 o
  -1   3   5      133.25      116.59      1.89 o
   0   3   5      511.11      460.84      7.07 o
   1   3   5     2819.80     2955.30     56.18 o
   2   3   5     1043.15     1118.27     19.59 o
   3   3   5       18.20       27.09      3.05 o
   4   3   5      352.49      344.74      5.40 o
   5   3   5      206.82      195.95      3.14 o
   6   3   5      467.30      442.59      5.13 o
   7   3   5      112.92      108.76      2.49 o
   8   3   5      276.74      292.37      5.49 o
  -4   4   5       65.60       62.03      3.56 o
  -3   4   5      207.53      214.22      2.99 o
  -2   4   5       17.70       18.95      1.37 o
  -1   4   5       79.10       72.32      1.58 o
   0   4   5      662.66      634.77      6.97 o
   1   4   5      733.62      685.00     10.50 o
   2   4   5      816.71      844.04     22.10 o
   3   4   5        9.67        9.69      1.32 o
   4   4   5       37.76       41.57      1.61 o
   5   4   5      146.80      133.67      2.78 o
   6   4   5      798.04      775.56      7.88 o
   7   4   5       32.50       37.26      2.10 o
   8   4   5        8.43       12.76      1.44 o
  -3   5   5      354.02      363.07      4.72 o
  -2   5   5      148.82      145.62      2.97 o
  -1   5   5      128.35      129.57      2.53 o
   0   5   5      232.01      229.59      3.18 o
   1   5   5      600.58      555.55      6.65 o
   2   5   5        2.82        4.06      1.12 o
   3   5   5      433.91      393.01      5.17 o
   4   5   5      853.26      799.00     11.04 o
   5   5   5      430.67      439.66      6.23 o
   6   5   5       12.38       15.41      2.20 o
   7   5   5       29.10       29.15      2.54 o
   8   5   5       56.49       57.49      3.92 o
  -2   6   5      373.25      380.89      5.95 o
  -1   6   5      147.23      147.43      3.05 o
   0   6   5        7.96        8.86      1.55 o
   1   6   5       68.87       67.20      2.44 o
   2   6   5       10.26       12.50      2.32 o
   3   6   5      370.98      375.39      7.70 o
   4   6   5     1116.57     1093.35     15.09 o
   5   6   5     1358.46     1324.20     15.39 o
   6   6   5      134.08      138.50      6.75 o
   7   6   5       25.20       32.84      2.20 o
   8   6   5       36.13       20.66      4.72 o
  -1   7   5      322.28      321.89      8.94 o
   0   7   5      181.30      190.70      4.39 o
   1   7   5       17.88       15.54      2.19 o
   2   7   5       30.23       30.44      2.68 o
   3   7   5      207.29      212.04      5.29 o
   4   7   5       53.63       53.35      3.05 o
   5   7   5       42.85       43.41      4.83 o
   6   7   5       51.01       56.21      9.79 o
   7   7   5       10.67       12.51      3.45 o
   1   8   5        5.45        5.53      3.68 o
   2   8   5       77.86       84.19      3.05 o
   3   8   5      660.69      686.32     13.82 o
   4   8   5      637.59      667.98     20.61 o
   5   8   5        5.59        5.64      2.33 o
   6   8   5       23.15       21.99      3.59 o
  -3  -7   6      286.73      281.33      7.93 o
  -2  -7   6       86.60       91.11      3.77 o
  -6  -6   6        9.28        2.92      3.93 o
  -5  -6   6      254.03      255.97      5.59 o
  -4  -6   6      182.34      191.49      4.59 o
  -3  -6   6       92.32       98.35      2.61 o
  -2  -6   6       66.50       63.51      2.74 o
  -1  -6   6      218.12      209.89      3.35 o
   0  -6   6        2.87        1.68      1.41 o
  -6  -5   6       48.09       42.73      3.50 o
  -5  -5   6      282.53      284.03      4.55 o
  -4  -5   6      240.77      233.01      3.58 o
  -3  -5   6       32.78       32.51      1.77 o
  -2  -5   6       30.85       30.23      1.74 o
  -1  -5   6       49.27       49.91      2.89 o
   0  -5   6        7.07        7.90      1.29 o
   1  -5   6      170.95      174.30      2.97 o
   2  -5   6       81.54       78.36      3.03 o
  -7  -4   6      138.77      133.96      4.82 o
  -6  -4   6      242.49      232.15      5.48 o
  -5  -4   6      203.78      190.44      3.66 o
  -4  -4   6      291.36      295.68      4.02 o
  -3  -4   6       45.14       48.87      2.47 o
  -2  -4   6      158.72      154.31      2.70 o
  -1  -4   6      420.95      418.68      4.86 o
   0  -4   6      355.60      365.74      4.33 o
   1  -4   6      648.00      642.45      6.66 o
   2  -4   6      131.00      130.28      2.72 o
   3  -4   6       82.84       89.90      3.18 o
   4  -4   6        3.46        5.61      2.05 o
  -7  -3   6      189.52      202.21     10.75 o
  -6  -3   6      536.02      530.30      7.89 o
  -5  -3   6      643.96      613.12      8.25 o
  -4  -3   6     1256.42     1201.23     17.50 o
  -3  -3   6      112.61      111.91      2.77 o
  -2  -3   6      106.06       96.74      1.92 o
  -1  -3   6      303.27      282.02      3.11 o
   0  -3   6      261.74      241.52      2.91 o
   1  -3   6      226.61      220.68      2.63 o
   2  -3   6      145.52      146.77      3.08 o
   3  -3   6       56.27       60.98      1.86 o
   4  -3   6       30.60       31.36      4.55 o
  -7  -2   6      189.02      211.62      5.57 o
  -6  -2   6      173.23      176.75      3.53 o
  -5  -2   6       65.74       66.58      3.10 o
  -4  -2   6      103.60      111.11      5.93 o
  -3  -2   6       28.19       24.47      4.15 o
  -2  -2   6     1284.48     1244.82     23.27 o
  -1  -2   6     1851.30     1801.75     18.76 o
   0  -2   6     1271.69     1153.77     11.22 o
   1  -2   6       21.15       19.50      1.20 o
   2  -2   6      113.37       97.14      2.03 o
   3  -2   6       27.78       25.20      1.57 o
   4  -2   6      139.92      133.97      3.79 o
   5  -2   6       34.45       38.72      2.32 o
  -7  -1   6       89.05       98.99      3.19 o
  -6  -1   6       70.15       68.55      2.09 o
  -5  -1   6      243.00      240.26      3.42 o
  -4  -1   6        6.01        7.52      1.19 o
  -3  -1   6       63.97       66.69      4.43 o
  -2  -1   6     1516.97     1526.10     59.94 o
  -1  -1   6      683.86      627.95     17.17 o
   0  -1   6      354.80      296.03      4.51 o
   1  -1   6      112.85       81.35      2.01 o
   2  -1   6      174.04      149.66      2.74 o
   3  -1   6       30.03       28.62      1.95 o
   4  -1   6       49.14       50.36      2.42 o
   5  -1   6       17.72       17.49      2.32 o
   6  -1   6       53.88       61.79      3.54 o
  -6   0   6      280.84      267.49      3.22 o
  -5   0   6       75.38       74.22      2.26 o
  -4   0   6      278.10      283.04      3.51 o
  -3   0   6      620.76      589.67     10.06 o
  -2   0   6      816.18      756.56     29.70 o
  -1   0   6     1980.11     2009.54     28.02 o
   0   0   6      522.19      526.51     12.67 o
   1   0   6      793.21      817.95     25.08 o
   2   0   6      431.68      435.53      6.90 o
   3   0   6      460.87      488.02     11.66 o
   4   0   6      155.53      141.95      3.10 o
   5   0   6      625.80      618.33      9.79 o
   6   0   6     1077.52     1065.00     14.58 o
   7   0   6        8.93        8.94      1.89 o
  -6   1   6      434.27      434.00      5.48 o
  -5   1   6        7.90        7.74      1.13 o
  -4   1   6      178.66      181.21      2.79 o
  -3   1   6      358.18      345.58      4.14 o
  -2   1   6       53.72       45.19      1.34 o
  -1   1   6      981.60      936.08     13.46 o
   0   1   6       43.40       58.08      1.94 o
   1   1   6        3.04        3.79      1.13 o
   2   1   6       19.74       20.63      1.64 o
   3   1   6        9.64       10.57      1.59 o
   4   1   6      811.12      802.33     11.51 o
   5   1   6     1002.57      983.87     12.17 o
   6   1   6     1117.81     1096.94     15.20 o
   7   1   6      271.22      269.22      5.28 o
  -5   2   6       11.70       16.40      1.12 o
  -4   2   6       24.26       31.14      1.56 o
  -3   2   6      716.56      728.97      6.36 o
  -2   2   6      925.13      914.25      9.35 o
  -1   2   6      367.65      327.93      3.77 o
   0   2   6      250.72      230.53      3.85 o
   1   2   6     2238.02     2562.23     57.69 o
   2   2   6     1423.37     1637.92     31.91 o
   3   2   6      662.44      661.11     12.26 o
   4   2   6     1068.74     1061.40     18.28 o
   5   2   6      471.94      438.47      6.81 o
   6   2   6       45.00       45.73      1.67 o
   7   2   6      175.20      170.69      4.36 o
   8   2   6        1.43        2.21      1.72 o
  -5   3   6       42.94       46.75      2.38 o
  -4   3   6      120.36      129.61      2.19 o
  -3   3   6      247.25      258.77      3.03 o
  -2   3   6      247.09      237.29      2.84 o
  -1   3   6        6.22        7.86      0.97 o
   0   3   6      200.22      189.53      2.77 o
   1   3   6      125.51      134.63      2.72 o
   2   3   6      155.53      134.57      4.23 o
   3   3   6      986.74      910.10     25.92 o
   4   3   6      682.53      656.82     17.95 o
   5   3   6      941.64      863.58     10.76 o
   6   3   6       47.52       49.15      3.35 o
   7   3   6        4.32        5.45      1.64 o
   8   3   6       67.57       70.95      2.54 o
  -4   4   6       79.26       79.75      4.14 o
  -3   4   6      103.13      105.72      2.02 o
  -2   4   6      133.53      128.21      1.99 o
  -1   4   6      165.22      165.51      2.17 o
   0   4   6      518.78      514.13      4.30 o
   1   4   6      222.43      231.04      3.41 o
   2   4   6     1140.68     1138.85     23.94 o
   3   4   6      692.89      653.26     12.32 o
   4   4   6      681.47      636.09      8.86 o
   5   4   6      187.95      178.07      4.04 o
   6   4   6       11.32       12.62      1.50 o
   7   4   6       25.16       24.94      1.96 o
   8   4   6        3.35        6.78      1.56 o
  -3   5   6      106.72      107.82      2.12 o
  -2   5   6       41.55       43.04      1.61 o
  -1   5   6       50.29       50.30      1.92 o
   0   5   6        9.24       10.73      1.15 o
   1   5   6      109.75      105.41      3.22 o
   2   5   6      574.82      524.12      7.00 o
   3   5   6      486.65      449.81      5.70 o
   4   5   6     1784.60     1672.75     23.16 o
   5   5   6      329.49      329.63      5.91 o
   6   5   6       28.04       31.54      2.74 o
   7   5   6       12.66       15.44      1.83 o
   8   5   6        8.49       10.83      1.71 o
  -2   6   6       10.28       10.14      1.89 o
  -1   6   6        9.18        9.50      1.89 o
   0   6   6      365.64      348.29      6.60 o
   1   6   6      244.78      233.10      3.76 o
   2   6   6       33.62       36.13      2.10 o
   3   6   6      143.61      140.72      4.14 o
   4   6   6        6.75        6.45      2.25 o
   5   6   6       66.39       68.10      2.56 o
   6   6   6        6.49        7.60      3.32 o
   7   6   6      156.11      163.16      5.77 o
   8   6   6      150.38      137.29      7.90 o
  -1   7   6      101.72      111.07      4.65 o
   0   7   6      486.84      477.74      8.30 o
   1   7   6      385.01      396.12      9.94 o
   2   7   6      239.03      246.73      5.66 o
   3   7   6       97.51      100.84      3.83 o
   4   7   6       18.52       13.56      2.37 o
   5   7   6       25.89       26.50      3.72 o
   6   7   6        2.32        0.34      2.32 o
   7   7   6       51.46       49.24      5.20 o
   1   8   6       29.62       18.64      3.89 o
   2   8   6       69.99       64.89      6.25 o
   3   8   6      144.77      141.71      7.09 o
   4   8   6       29.14       25.91      3.42 o
   5   8   6        4.30        4.43      2.27 o
   6   8   6       21.75       28.52      3.37 o
  -5  -6   7       83.56       76.80      6.88 o
  -4  -6   7       82.50       80.23      3.32 o
  -3  -6   7        1.70        0.48      1.63 o
  -2  -6   7       38.24       29.62      3.26 o
  -1  -6   7       79.75       73.07      3.36 o
   0  -6   7      280.29      301.88      6.83 o
  -6  -5   7       66.07       75.08      7.58 o
  -5  -5   7      294.88      293.66      5.41 o
  -4  -5   7       17.44       16.20      1.79 o
  -3  -5   7      195.90      198.08      3.71 o
  -2  -5   7      561.49      559.15      6.40 o
  -1  -5   7      311.73      311.20      5.36 o
   0  -5   7      456.66      457.71      4.82 o
   1  -5   7      199.86      203.32      3.11 o
   2  -5   7      283.19      280.52      8.15 o
  -6  -4   7       34.95       33.73      3.46 o
  -5  -4   7      134.97      122.70      3.17 o
  -4  -4   7        2.10        1.38      1.78 o
  -3  -4   7        8.57        9.32      1.58 o
  -2  -4   7       19.04       19.86      1.63 o
  -1  -4   7      332.36      327.42      4.73 o
   0  -4   7      409.49      414.44      4.99 o
   1  -4   7        7.22        9.14      1.37 o
   2  -4   7        1.46        1.39      1.32 o
   3  -4   7       34.44       36.65      2.25 o
  -6  -3   7       85.09       79.81      6.42 o
  -5  -3   7      166.86      166.98      5.33 o
  -4  -3   7      651.16      645.76      9.53 o
  -3  -3   7      204.91      198.61      4.53 o
  -2  -3   7       17.97       20.85      1.36 o
  -1  -3   7      787.26      766.38      7.25 o
   0  -3   7      343.64      325.63      3.70 o
   1  -3   7      174.72      172.43      2.45 o
   2  -3   7       19.68       17.90      1.52 o
   3  -3   7       83.07       69.06      2.35 o
   4  -3   7       51.20       54.53      2.63 o
  -6  -2   7       42.15       48.28      3.36 o
  -5  -2   7      178.66      165.30      5.35 o
  -4  -2   7        6.89        5.80      4.74 o
  -2  -2   7     1264.85     1217.81     22.82 o
  -1  -2   7      916.17      884.64      8.99 o
   0  -2   7       37.48       42.97      1.50 o
   1  -2   7        7.15       11.04      1.10 o
   2  -2   7       27.34       28.31      1.44 o
   3  -2   7      101.70      100.37      2.28 o
   4  -2   7      125.04      128.62      2.91 o
   5  -2   7      183.61      193.40      6.07 o
  -6  -1   7      161.62      154.59      3.40 o
  -5  -1   7      160.76      162.06      3.69 o
  -4  -1   7       17.80       16.11      6.48 o
  -3  -1   7       33.95       22.99      5.34 o
  -2  -1   7      394.49      368.31     17.59 o
  -1  -1   7      346.07      334.82      6.84 o
   0  -1   7     2167.24     2211.14     21.50 o
   1  -1   7      349.16      362.52      4.35 o
   2  -1   7      563.21      547.59      5.73 o
   3  -1   7      817.01      810.62      8.48 o
   4  -1   7       13.78       15.48      1.39 o
   5  -1   7      442.73      432.71      7.99 o
   6  -1   7      244.67      247.98      4.45 o
  -6   0   7      129.91      132.34      2.76 o
  -5   0   7      108.46      103.98      2.40 o
  -4   0   7      464.86      458.23      6.00 o
  -3   0   7      315.12      282.07      9.34 o
  -2   0   7       62.50       51.78      5.96 o
  -1   0   7      304.70      328.21      6.02 o
   0   0   7      378.72      395.09      5.57 o
   1   0   7       11.21        7.94      0.94 o
   2   0   7      659.37      616.56      6.72 o
   3   0   7     1117.83     1066.28     14.12 o
   4   0   7      634.39      619.22      8.30 o
   5   0   7     1082.78     1086.99     15.25 o
   6   0   7      380.59      381.88      6.52 o
   7   0   7        1.90        1.97      1.39 o
  -6   1   7      338.63      340.46      5.69 o
  -5   1   7       54.29       66.17      1.93 o
  -4   1   7       57.39       68.82      1.91 o
  -3   1   7      181.18      187.43      2.74 o
  -2   1   7      707.25      705.59      8.93 o
  -1   1   7      149.06      136.29      2.07 o
   0   1   7      182.80      179.17      2.67 o
   1   1   7      185.73      160.76      3.65 o
   2   1   7      150.83      120.72      2.47 o
   3   1   7       59.40       52.50      2.84 o
   4   1   7      301.32      283.29      5.82 o
   5   1   7        7.23        9.00      2.00 o
   6   1   7        0.72        0.87      1.60 o
   7   1   7       13.95       13.98      2.48 o
  -5   2   7      537.35      540.58      5.54 o
  -4   2   7      362.62      394.71      4.19 o
  -3   2   7      112.77      126.29      2.43 o
  -2   2   7        1.52        4.01      1.32 o
  -1   2   7       17.14       18.58      0.93 o
   0   2   7     1025.56      996.67     10.55 o
   1   2   7      816.60      800.68      9.41 o
   2   2   7     1715.09     1616.21     18.77 o
   3   2   7      845.91      758.39     16.91 o
   4   2   7      446.80      409.39      6.06 o
   5   2   7      147.71      138.37      3.22 o
   6   2   7        0.15        0.83      1.61 o
   7   2   7        4.83        5.59      3.03 o
   8   2   7       54.85       56.64      4.19 o
  -5   3   7      119.85      112.84      5.95 o
  -4   3   7       76.53       78.57      1.73 o
  -3   3   7       83.58       87.01      1.77 o
  -2   3   7       45.16       50.23      1.56 o
  -1   3   7       28.12       28.37      1.16 o
   0   3   7     2406.69     2309.09     17.58 o
   1   3   7     1797.42     1771.90     15.11 o
   2   3   7      550.15      524.97      7.84 o
   3   3   7      518.68      481.11     11.05 o
   4   3   7       33.59       31.79      1.59 o
   5   3   7      164.29      157.54      4.68 o
   6   3   7      117.84      111.51      2.79 o
   7   3   7        5.67        8.00      2.35 o
   8   3   7       97.17      107.93      3.52 o
  -4   4   7       13.39       13.67      1.63 o
  -3   4   7        1.88        2.69      0.84 o
  -2   4   7       44.92       43.29      1.42 o
  -1   4   7        7.15        8.01      1.08 o
   0   4   7      213.26      201.87      2.41 o
   1   4   7     1435.55     1362.58     12.44 o
   2   4   7      434.25      395.33      5.87 o
   3   4   7      244.15      211.71      4.37 o
   4   4   7       87.06       84.22      2.24 o
   5   4   7       15.05       16.41      2.28 o
   6   4   7       12.51       13.20      4.14 o
   7   4   7       31.22       33.40      2.84 o
   8   4   7       60.69       62.82      3.02 o
  -3   5   7      148.84      140.37      3.07 o
  -2   5   7      392.17      369.84      4.33 o
  -1   5   7      442.64      442.41      4.87 o
   0   5   7      159.41      158.03      2.85 o
   1   5   7      675.03      661.94      6.89 o
   2   5   7       57.51       54.96      1.95 o
   3   5   7       88.94       86.67      2.24 o
   4   5   7      291.50      280.26      5.02 o
   5   5   7       80.13       79.08      3.59 o
   6   5   7      178.76      179.45      4.70 o
   7   5   7      298.29      292.41      6.39 o
   8   5   7      121.37      115.81      7.65 o
  -2   6   7       68.83       74.53      4.67 o
  -1   6   7      247.21      244.74      3.99 o
   0   6   7      603.65      569.19      9.36 o
   1   6   7      622.01      619.02      7.17 o
   2   6   7       27.88       30.87      1.65 o
   3   6   7      368.46      366.02      6.81 o
   4   6   7        5.84        4.33      2.14 o
   5   6   7        6.79        7.07      2.23 o
   6   6   7       87.66       94.74      5.23 o
   7   6   7      318.43      339.02      8.64 o
   8   6   7       21.46       13.93      2.08 o
   0   7   7      125.25      125.68      4.18 o
   1   7   7       60.17       65.43      9.51 o
   2   7   7      154.11      160.90      4.18 o
   3   7   7       28.33       34.71      2.69 o
   4   7   7       74.04       75.53      3.35 o
   5   7   7      141.12      147.21      3.82 o
   6   7   7       74.84       83.25      3.63 o
   7   7   7      113.03      112.62      7.71 o
   2   8   7        3.71        3.07      1.70 o
   3   8   7       57.27       55.16      5.21 o
   4   8   7      174.64      189.94      6.25 o
   5   8   7      123.97      135.68      5.46 o
   6   8   7      147.80      150.79      5.45 o
  -4  -6   8       70.83       69.80      4.63 o
  -3  -6   8      220.86      241.84      7.86 o
  -2  -6   8      123.24      121.20      5.07 o
  -1  -6   8       45.79       52.98      3.46 o
  -5  -5   8       95.87       92.96      9.59 o
  -4  -5   8       61.29       60.48      4.88 o
  -3  -5   8       32.84       33.91      2.67 o
  -2  -5   8       40.67       46.89      2.32 o
  -1  -5   8       32.22       28.31      1.93 o
   0  -5   8        4.12        4.12      1.26 o
   1  -5   8        1.67        0.44      1.34 o
  -5  -4   8      772.31      753.44     16.75 o
  -4  -4   8     1303.97     1252.40     34.06 o
  -3  -4   8       19.60       17.59      2.46 o
  -2  -4   8      100.40       95.04      2.91 o
  -1  -4   8       80.06       82.07      3.02 o
   0  -4   8      344.51      338.39      3.98 o
   1  -4   8        6.26        5.68      1.24 o
   2  -4   8       35.72       41.51      1.93 o
   3  -4   8      132.47      147.34      3.52 o
  -4  -3   8     1051.21      987.87     31.13 o
  -3  -3   8      340.11      344.27      9.47 o
  -2  -3   8      199.27      186.48      3.65 o
  -1  -3   8       11.98       10.35      1.25 o
   0  -3   8       17.38       18.42      1.30 o
   1  -3   8      178.55      176.67      2.51 o
   2  -3   8      214.47      207.96      3.39 o
   3  -3   8      314.77      307.46      5.65 o
   4  -3   8      197.47      209.18      4.13 o
  -6  -2   8      153.63      149.30      6.40 o
  -2  -2   8      189.54      173.60     11.59 o
  -1  -2   8       38.92       42.10      1.58 o
   0  -2   8      156.50      151.54      2.28 o
   1  -2   8      446.65      454.17      4.83 o
   2  -2   8     1233.74     1187.73      9.01 o
   3  -2   8      257.21      244.16      4.13 o
   4  -2   8       75.24       67.94      2.40 o
   5  -2   8       15.74       17.40      2.68 o
  -6  -1   8      262.76      272.20      7.95 o
  -5  -1   8      268.49      263.58      8.28 o
  -1  -1   8       10.83       11.13      0.96 o
   0  -1   8       26.22       22.43      1.57 o
   1  -1   8      771.74      725.50      7.44 o
   2  -1   8     2063.50     2060.57     16.12 o
   3  -1   8      201.35      202.05      3.15 o
   4  -1   8       40.66       38.48      1.60 o
   5  -1   8       25.30       28.92      2.52 o
   6  -1   8        1.11       -0.16      1.50 o
  -6   0   8      128.74      142.94      3.79 o
  -5   0   8       25.73       29.83      2.25 o
  -4   0   8      138.06      128.49      3.50 o
  -3   0   8      486.69      456.18     11.51 o
  -2   0   8       67.00       74.59      4.42 o
  -1   0   8     1076.60     1040.93     12.55 o
   0   0   8      682.00      645.80      6.36 o
   1   0   8      967.52      895.21     10.05 o
   2   0   8      399.36      360.25      4.40 o
   3   0   8      190.86      178.53      2.92 o
   4   0   8       72.18       69.23      2.36 o
   5   0   8      261.05      267.16      5.54 o
   6   0   8      501.40      482.80      7.43 o
   7   0   8       21.50        7.58      4.64 o
  -6   1   8      163.37      148.97      6.99 o
  -5   1   8      234.77      232.38      3.80 o
  -4   1   8      318.32      331.43      4.60 o
  -3   1   8        7.21       10.61      1.14 o
  -2   1   8       50.39       49.33      1.44 o
  -1   1   8     1078.57      985.94      9.46 o
   0   1   8      678.16      616.82      6.66 o
   1   1   8     1055.96     1043.23      9.90 o
   2   1   8       87.75       83.47      1.85 o
   3   1   8      455.48      423.70      7.68 o
   4   1   8        9.10       10.94      1.38 o
   5   1   8       85.16       80.93      2.83 o
   6   1   8      406.51      406.00      6.99 o
   7   1   8      137.67      146.91      3.96 o
  -5   2   8      304.96      285.03      4.86 o
  -4   2   8       58.72       58.22      1.72 o
  -3   2   8      349.07      348.91      4.16 o
  -2   2   8      162.69      155.33      2.91 o
  -1   2   8     1023.15      952.48      7.99 o
   0   2   8     2062.96     1988.04     16.09 o
   1   2   8      800.23      763.35      7.56 o
   2   2   8       97.14       88.91      1.89 o
   3   2   8       58.27       54.21      2.62 o
   4   2   8        4.12        3.01      1.12 o
   5   2   8       76.07       72.18      4.53 o
   6   2   8       52.81       57.45      2.88 o
   7   2   8      322.98      327.14      6.99 o
  -4   3   8       35.66       34.83      1.31 o
  -3   3   8       58.73       61.21      1.89 o
  -2   3   8       48.11       55.67      2.59 o
  -1   3   8      195.62      186.15      2.47 o
   0   3   8      205.61      181.88      2.20 o
   1   3   8      218.05      229.23      2.64 o
   2   3   8      130.80      129.39      2.29 o
   3   3   8        0.56        2.13      1.25 o
   4   3   8      284.90      284.25      5.35 o
   5   3   8      686.47      661.46     11.04 o
   6   3   8       55.08       54.19      3.04 o
   7   3   8       76.18       82.34      3.67 o
   8   3   8        4.09        2.72      2.28 o
  -4   4   8      171.45      180.09      5.44 o
  -3   4   8      284.87      270.32      3.67 o
  -2   4   8      751.33      742.76      5.98 o
  -1   4   8      321.29      315.52      3.21 o
   0   4   8      168.42      159.85      2.33 o
   1   4   8       21.20       22.64      1.10 o
   2   4   8      219.49      221.60      2.99 o
   3   4   8       53.58       50.77      1.82 o
   4   4   8      407.94      399.40      8.87 o
   5   4   8      330.77      338.20      9.24 o
   6   4   8      420.94      396.09      7.80 o
   7   4   8      359.08      337.72      7.56 o
   8   4   8       68.17       77.48      3.56 o
  -3   5   8      246.21      264.76      7.06 o
  -2   5   8      178.85      185.33      2.57 o
  -1   5   8       22.12       22.41      1.38 o
   0   5   8        3.04        3.15      1.21 o
   1   5   8      360.47      355.69      4.91 o
   2   5   8        2.51        3.32      1.19 o
   3   5   8      173.05      162.19      3.14 o
   4   5   8      321.31      305.62      5.07 o
   5   5   8      113.96      123.53      4.22 o
   6   5   8      428.17      420.35      7.97 o
   7   5   8       83.83       88.14      4.37 o
   8   5   8       28.11       37.87      3.08 o
  -1   6   8        6.11        5.13      1.29 o
   0   6   8       32.58       35.21      1.73 o
   1   6   8        2.28        2.40      1.43 o
   2   6   8       38.23       34.58      1.79 o
   3   6   8       76.51       74.55      3.34 o
   4   6   8       34.99       39.33      2.89 o
   5   6   8      409.06      420.84      8.62 o
   6   6   8      230.55      243.62      6.43 o
   7   6   8        1.69        0.65      1.89 o
   0   7   8       14.07       12.22      1.68 o
   1   7   8      209.43      217.01      5.17 o
   2   7   8      479.49      481.25     11.46 o
   3   7   8      214.36      210.06      4.47 o
   4   7   8      101.14      104.91      3.33 o
   5   7   8      250.18      262.07      5.43 o
   6   7   8       22.93       15.59      6.00 o
   7   7   8        3.75        0.25      3.38 o
   2   8   8       12.04       10.60      1.95 o
   3   8   8      125.17      127.62      3.91 o
  -4  -5   9       91.48      106.50      4.83 o
  -3  -5   9      150.31      159.89      5.27 o
  -2  -5   9        5.11        4.29      1.63 o
  -1  -5   9       13.60       12.57      1.72 o
   0  -5   9       38.78       38.84      1.99 o
   1  -5   9       48.76       58.69      2.68 o
  -4  -4   9      308.47      316.93      8.90 o
  -3  -4   9      183.96      172.89      4.33 o
  -2  -4   9        1.22        1.44      1.75 o
  -1  -4   9        4.01        2.39      1.56 o
   0  -4   9       72.35       72.39      3.71 o
   1  -4   9      377.62      380.94      6.55 o
   2  -4   9      336.80      339.09      5.37 o
  -3  -3   9        0.76       -2.32      6.41 o
  -2  -3   9      143.98      137.58      2.90 o
  -1  -3   9      427.68      423.32      4.96 o
   0  -3   9      385.61      419.19      5.19 o
   1  -3   9      521.11      541.85      4.83 o
   2  -3   9      222.94      216.24      3.23 o
   3  -3   9      322.35      304.12      4.50 o
   4  -3   9        0.10       -2.12      2.12 o
  -2  -2   9        8.74        7.64      3.31 o
  -1  -2   9      354.78      342.13      4.82 o
   0  -2   9      930.29      912.28      8.84 o
   1  -2   9      362.08      379.84      4.30 o
   2  -2   9      124.49      112.64      2.15 o
   3  -2   9       11.82       13.07      1.63 o
   4  -2   9       12.23       15.65      1.80 o
   5  -2   9        5.62        5.54      2.31 o
  -5  -1   9        0.94        1.89      3.48 o
  -2  -1   9      212.24      204.41      8.96 o
  -1  -1   9      665.88      649.10      7.75 o
   0  -1   9     1623.06     1551.29     14.95 o
   1  -1   9      471.65      454.56      4.46 o
   2  -1   9       28.26       31.40      1.70 o
   3  -1   9      118.92      117.85      2.70 o
   4  -1   9      131.90      129.52      3.33 o
   5  -1   9      316.14      314.93      8.46 o
  -5   0   9       68.80       77.60      3.98 o
  -4   0   9       29.14       30.92      3.31 o
  -3   0   9        9.53       11.18      4.50 o
  -2   0   9      979.24      892.18     18.51 o
  -1   0   9      645.49      589.04      7.84 o
   0   0   9       59.84       57.53      1.60 o
   1   0   9      291.73      283.22      3.40 o
   2   0   9       55.93       60.90      1.75 o
   3   0   9       79.91       84.27      2.19 o
   4   0   9       15.27       16.55      1.35 o
   5   0   9      464.05      467.76      7.54 o
   6   0   9      487.84      501.61     20.27 o
  -5   1   9       12.76       16.23      2.28 o
  -4   1   9      281.68      297.20      5.06 o
  -3   1   9      440.03      455.64      5.89 o
  -2   1   9      804.15      737.61      9.49 o
  -1   1   9      331.79      305.49      3.82 o
   0   1   9      270.67      252.91      3.20 o
   1   1   9        9.93        8.29      0.90 o
   2   1   9      312.29      312.89      3.83 o
   3   1   9      100.32       96.31      2.06 o
   4   1   9      261.19      262.49      4.46 o
   5   1   9      207.69      204.95      3.84 o
   6   1   9      547.62      547.25      8.36 o
   7   1   9      406.80      335.07     25.94 o
  -5   2   9       16.75       16.92      2.87 o
  -4   2   9      232.49      217.51      3.45 o
  -3   2   9      636.80      629.97      6.25 o
  -2   2   9      234.94      250.45      3.27 o
  -1   2   9        7.10        9.28      1.05 o
   0   2   9      545.60      557.11      5.25 o
   1   2   9       74.76       70.91      1.62 o
   2   2   9      408.63      383.84      4.27 o
   3   2   9      634.40      599.09     11.03 o
   4   2   9      864.07      829.35      9.99 o
   5   2   9      142.06      137.04      2.80 o
   6   2   9      302.77      300.49      5.73 o
   7   2   9       10.96       14.27      1.93 o
  -4   3   9      107.45      112.61      3.42 o
  -3   3   9      209.82      220.00      2.90 o
  -2   3   9      585.78      572.02      6.02 o
  -1   3   9      814.56      793.10      6.40 o
   0   3   9      132.94      147.01      2.42 o
   1   3   9      266.52      264.34      2.82 o
   2   3   9       16.56       15.64      1.07 o
   3   3   9       21.11       20.73      1.28 o
   4   3   9      317.74      317.07      5.61 o
   5   3   9      391.15      377.32      5.36 o
   6   3   9      150.28      147.38      4.79 o
   7   3   9       10.62       12.84      1.64 o
  -3   4   9       45.25       53.81      2.35 o
  -2   4   9        4.12        3.56      1.25 o
  -1   4   9        0.68        0.18      1.13 o
   0   4   9       36.16       40.52      1.50 o
   1   4   9       30.71       34.33      1.30 o
   2   4   9      308.99      298.16      5.14 o
   3   4   9     1423.24     1332.92     23.13 o
   4   4   9      342.89      340.87      6.08 o
   5   4   9       56.94       60.90      5.85 o
   6   4   9       14.24       12.49      2.18 o
   7   4   9       32.49       35.99      2.81 o
   8   4   9       45.89       55.00      2.62 o
  -2   5   9        0.92        1.09      1.25 o
  -1   5   9      168.37      166.50      2.84 o
   0   5   9      104.95      109.37      2.19 o
   1   5   9      267.48      268.08      3.82 o
   2   5   9       22.53       24.37      1.81 o
   3   5   9      168.18      160.75      3.17 o
   4   5   9      310.01      295.73      4.33 o
   5   5   9       88.99      104.46      9.70 o
   6   5   9      215.05      195.47      4.86 o
   7   5   9      136.99      125.11      4.04 o
  -1   6   9       18.73       17.04      1.68 o
   0   6   9      135.73      139.71      2.78 o
   1   6   9     1353.24     1332.14     13.35 o
   2   6   9      940.98      905.09     10.59 o
   3   6   9       50.62       47.43      1.87 o
   4   6   9       69.47       68.53      3.47 o
   5   6   9        7.16        7.14      2.09 o
   6   6   9        8.27       11.13      2.40 o
   7   6   9       31.50       29.81      2.70 o
   1   7   9      187.07      199.75      5.26 o
   2   7   9      676.37      667.98      9.87 o
   3   7   9       37.05       41.14      3.37 o
   4   7   9       23.62       23.18      3.20 o
   5   7   9      193.05      190.48      7.15 o
   6   7   9      107.80      118.95      4.21 o
   7   7   9      197.55      212.77      5.78 o
   3   8   9        0.90       -1.44      1.73 o
  -3  -5  10        6.86        9.47      2.48 o
  -2  -5  10       88.51       92.66      5.25 o
  -1  -5  10      100.04       98.76      5.84 o
   0  -5  10       27.50       25.34      2.09 o
  -3  -4  10      247.48      267.75     13.39 o
  -2  -4  10      655.16      628.86     18.71 o
  -1  -4  10      266.45      283.50      4.58 o
   0  -4  10       87.78       94.14      2.54 o
   1  -4  10       16.95       15.29      1.47 o
   2  -4  10       91.37       87.60      3.00 o
  -2  -3  10      309.55      312.69      5.25 o
  -1  -3  10       73.64       74.91      2.49 o
   0  -3  10       31.23       32.60      1.73 o
   1  -3  10      195.00      186.48      2.91 o
   2  -3  10      179.18      151.44      2.52 o
   3  -3  10       58.46       55.09      3.58 o
  -2  -2  10       34.78       25.08      3.58 o
  -1  -2  10      421.84      408.94      5.02 o
   0  -2  10      593.32      567.98      6.18 o
   1  -2  10        0.33        0.50      1.11 o
   2  -2  10      374.14      356.70      3.76 o
   3  -2  10      130.65      126.64      2.65 o
   4  -2  10      193.60      195.87      4.94 o
  -2  -1  10       13.43       15.92      3.54 o
  -1  -1  10      223.58      207.27      3.57 o
   0  -1  10        1.10        0.86      1.05 o
   1  -1  10       26.88       28.66      1.46 o
   2  -1  10      108.71      112.35      2.30 o
   3  -1  10      115.18      113.56      2.64 o
   4  -1  10      526.92      526.19      7.11 o
   5  -1  10      190.98      204.00      4.77 o
  -5   0  10      374.26      374.72     15.37 o
  -4   0  10      208.52      206.46      8.99 o
  -3   0  10      247.88      254.85     13.80 o
  -2   0  10       92.89       84.28      6.25 o
  -1   0  10        8.63       10.57      1.23 o
   0   0  10       99.56       99.96      2.06 o
   1   0  10       25.44       30.26      1.29 o
   2   0  10      163.87      169.95      2.67 o
   3   0  10      366.99      366.06      4.08 o
   4   0  10       12.04       12.42      1.56 o
   5   0  10       16.04       12.59      2.44 o
   6   0  10       12.43        7.56      2.85 o
  -5   1  10      140.55      140.50      4.96 o
  -4   1  10      118.42      109.30      3.15 o
  -3   1  10      289.21      260.97      4.58 o
  -2   1  10      155.06      153.62      2.69 o
  -1   1  10      239.38      225.50      2.90 o
   0   1  10       10.12       11.53      1.11 o
   1   1  10      217.89      204.36      2.61 o
   2   1  10     1580.85     1567.31     13.01 o
   3   1  10     2231.25     2252.39     16.77 o
   4   1  10      173.02      175.70      3.76 o
   5   1  10      215.39      199.28      3.64 o
   6   1  10       18.30       19.83      2.67 o
  -4   2  10       21.14       27.60      1.91 o
  -3   2  10       88.41       92.89      2.29 o
  -2   2  10      195.13      191.12      2.77 o
  -1   2  10       78.15       83.98      1.92 o
   0   2  10       31.73       38.09      1.31 o
   1   2  10       65.99       62.81      1.53 o
   2   2  10      279.14      258.00      3.10 o
   3   2  10      398.02      385.81      3.98 o
   4   2  10      185.38      177.78      3.27 o
   5   2  10       17.76       18.93      1.59 o
   6   2  10       96.11       96.45      2.99 o
   7   2  10      228.97      209.38      9.90 o
  -4   3  10        7.40       12.18      2.32 o
  -3   3  10        4.08        6.38      1.37 o
  -2   3  10        3.70        3.43      1.24 o
  -1   3  10        5.92        6.12      1.25 o
   0   3  10      174.93      166.39      2.29 o
   1   3  10      369.61      356.92      4.18 o
   2   3  10      829.40      811.94      9.44 o
   3   3  10      224.20      215.87      3.18 o
   4   3  10      193.54      179.55      3.33 o
   5   3  10      107.86      101.74      2.70 o
   6   3  10      176.09      171.99      4.81 o
   7   3  10      143.55      142.94      3.98 o
  -3   4  10      167.90      166.86      5.02 o
  -2   4  10      351.40      362.51      3.85 o
  -1   4  10       15.04       17.03      1.52 o
   0   4  10      308.61      310.23      3.47 o
   1   4  10      421.24      402.86      4.02 o
   2   4  10      555.14      522.74      4.58 o
   3   4  10      221.39      204.23      3.74 o
   4   4  10       34.56       35.17      1.85 o
   5   4  10      414.51      394.24      6.43 o
   6   4  10      426.09      398.98      7.44 o
   7   4  10      196.28      200.93      5.63 o
  -2   5  10       24.24       25.59      1.74 o
  -1   5  10       50.16       56.39      2.32 o
   0   5  10      369.26      364.30      4.14 o
   1   5  10      147.68      140.43      2.54 o
   2   5  10        7.88        7.59      1.47 o
   3   5  10      228.39      211.20      4.03 o
   4   5  10       14.26       11.39      1.48 o
   5   5  10      160.28      177.81      4.74 o
   6   5  10      235.02      246.08      5.29 o
   7   5  10       13.09       12.08      3.73 o
  -1   6  10       64.50       73.78      2.51 o
   0   6  10       59.52       53.95      1.91 o
   1   6  10      175.03      171.20      3.03 o
   2   6  10        3.93        3.58      1.53 o
   3   6  10       15.73       14.87      1.61 o
   4   6  10      355.16      358.29      6.66 o
   5   6  10      109.96      119.78      3.70 o
   6   6  10       65.82       74.70      2.71 o
   1   7  10       27.52       26.74      2.45 o
   2   7  10       15.58       17.02      2.15 o
   3   7  10      129.73      135.57      3.75 o
   4   7  10      268.15      276.47      7.48 o
   5   7  10       42.36       45.21      3.28 o
   6   7  10        9.16       12.37      5.07 o
  -3  -4  11      149.13      139.95      6.45 o
  -2  -4  11       34.27       39.40      2.96 o
  -1  -4  11        1.25        0.14      2.16 o
   0  -4  11       91.96       95.68      4.19 o
   1  -4  11       28.64       27.96      1.98 o
  -2  -3  11       31.80       40.00      6.77 o
  -1  -3  11       33.49       37.85      2.36 o
   0  -3  11       13.05       15.68      1.42 o
   1  -3  11        8.18       10.19      1.36 o
   2  -3  11       24.37       22.73      1.51 o
  -2  -2  11        3.42        1.06      3.03 o
  -1  -2  11       32.87       28.55      1.66 o
   0  -2  11       12.22       13.59      1.35 o
   1  -2  11      205.31      231.11      3.61 o
   2  -2  11      187.16      206.48      2.71 o
   3  -2  11      268.29      262.15      3.75 o
   4  -2  11       83.06       81.94      3.31 o
  -2  -1  11      144.02      138.09      8.02 o
  -1  -1  11      125.65      128.65      2.99 o
   0  -1  11      114.90      107.21      2.23 o
   1  -1  11      151.97      162.65      2.89 o
   2  -1  11      404.19      413.51      4.21 o
   3  -1  11      338.41      337.59      4.56 o
   4  -1  11      101.34      100.38      2.89 o
   5  -1  11       69.67       58.79      5.70 o
  -2   0  11        2.41       -0.78      3.50 o
  -1   0  11       46.84       48.79      2.05 o
   0   0  11      308.57      309.69      3.73 o
   1   0  11      275.39      273.70      3.64 o
   2   0  11      664.57      667.15      6.45 o
   3   0  11      178.11      184.24      2.53 o
   4   0  11      213.51      217.28      3.79 o
   5   0  11        2.02        5.01      2.08 o
   6   0  11       32.15       25.23      5.22 o
  -4   1  11       64.62       62.11      5.63 o
  -3   1  11        6.14        7.39      2.13 o
  -2   1  11      168.52      166.37      4.17 o
  -1   1  11      219.41      224.67      3.50 o
   0   1  11      314.57      318.34      3.78 o
   1   1  11      189.99      179.55      2.45 o
   2   1  11       22.56       26.72      1.64 o
   3   1  11       20.74       25.85      1.34 o
   4   1  11        1.47       -0.52      1.29 o
   5   1  11       24.17       24.73      1.79 o
   6   1  11      254.58      264.63      4.92 o
  -4   2  11        1.58        1.79      2.25 o
  -3   2  11       26.99       31.79      2.19 o
  -2   2  11      180.14      178.10      3.08 o
  -1   2  11     1114.93     1113.08      9.90 o
   0   2  11      452.64      444.77      4.91 o
   1   2  11      132.92      131.68      2.17 o
   2   2  11      129.22      126.89      2.31 o
   3   2  11      100.07       98.70      2.01 o
   4   2  11      122.15      122.53      3.32 o
   5   2  11       69.59       74.17      2.97 o
   6   2  11      279.77      283.84      7.85 o
   7   2  11       15.32        8.69      3.64 o
  -3   3  11      265.94      273.01      6.48 o
  -2   3  11      371.60      376.23      4.50 o
  -1   3  11      628.53      609.04      5.78 o
   0   3  11      501.69      504.76      5.03 o
   1   3  11      665.54      660.05      6.05 o
   2   3  11        0.03        1.22      1.06 o
   3   3  11      136.17      144.52      2.63 o
   4   3  11      226.82      227.83      4.55 o
   5   3  11       71.53       67.03      2.48 o
   6   3  11      129.86      131.76      6.70 o
   7   3  11      186.47      196.20     15.74 o
  -3   4  11      182.69      175.31      5.54 o
  -2   4  11      146.19      157.70      2.44 o
  -1   4  11      137.07      140.66      2.44 o
   0   4  11       18.90       19.83      1.28 o
   1   4  11      141.42      142.04      2.26 o
   2   4  11       70.52       73.77      1.72 o
   3   4  11       94.25       94.29      2.41 o
   4   4  11      147.90      158.69      3.42 o
   5   4  11      232.73      259.76      5.93 o
   6   4  11       52.97       54.54      4.79 o
   7   4  11      106.09      107.87     11.96 o
  -2   5  11      199.39      208.83      5.11 o
  -1   5  11      276.11      269.75      5.18 o
   0   5  11       42.01       40.26      1.41 o
   1   5  11      397.60      388.80      4.31 o
   2   5  11       70.23       70.81      2.27 o
   3   5  11       79.61       71.92      2.74 o
   4   5  11      135.34      127.89      3.75 o
   5   5  11      140.53      162.27      6.32 o
   6   5  11       26.57       39.89      3.43 o
   0   6  11       41.19       43.68      1.90 o
   1   6  11      130.24      128.44      2.42 o
   2   6  11      103.74      103.10      2.99 o
   3   6  11      340.04      330.86      6.47 o
   4   6  11      341.18      316.81      9.61 o
   5   6  11        8.50        9.48      2.94 o
   6   6  11        2.20        0.68      2.09 o
   7   6  11        9.09        0.44      3.44 o
   1   7  11       19.71       14.32      4.27 o
   2   7  11      214.71      208.65      4.10 o
   3   7  11       61.11       70.23      2.78 o
   4   7  11       81.28       88.00      3.65 o
   5   7  11       55.61       64.81      3.36 o
   6   7  11       11.38        9.70      4.15 o
  -2  -4  12       37.80       17.81      3.26 o
  -1  -4  12      217.95      225.86      8.41 o
   0  -4  12      113.92      103.22     10.88 o
  -2  -3  12       32.36       44.59      7.54 o
  -1  -3  12      231.24      236.26      5.29 o
   0  -3  12      136.79      141.55      3.45 o
   1  -3  12       22.97       25.40      4.00 o
   2  -3  12      133.31      154.58      4.12 o
  -2  -2  12      171.01      162.13      6.21 o
  -1  -2  12      557.95      524.26      7.13 o
   0  -2  12      685.19      659.28      7.42 o
   1  -2  12      485.38      500.74      5.38 o
   2  -2  12       73.32       80.47      2.08 o
   3  -2  12        0.06       -0.16      1.40 o
  -2  -1  12       43.26       54.52      5.77 o
  -1  -1  12       46.11       46.52      2.54 o
   0  -1  12      113.69      113.03      2.87 o
   1  -1  12      471.45      457.97      5.27 o
   2  -1  12        6.30        4.83      1.37 o
   3  -1  12       51.52       49.81      1.95 o
   4  -1  12      295.39      305.70      4.70 o
  -2   0  12      215.53      200.47      6.08 o
  -1   0  12      203.19      206.10      4.16 o
   0   0  12      415.02      422.67      4.64 o
   1   0  12       18.28       25.62      1.60 o
   2   0  12      369.67      377.72      4.22 o
   3   0  12      100.81      105.17      2.35 o
   4   0  12       44.71       46.77      2.06 o
   5   0  12      323.74      344.68      7.63 o
  -3   1  12      173.97      157.51      7.03 o
  -2   1  12      173.00      164.31      3.78 o
  -1   1  12      445.88      446.19      5.25 o
   0   1  12      794.66      803.67      7.78 o
   1   1  12       82.72       86.60      2.17 o
   2   1  12     1062.55     1064.10      9.35 o
   3   1  12      904.94      889.55      7.20 o
   4   1  12       90.63       98.55      2.63 o
   5   1  12      121.45      135.77      3.72 o
   6   1  12       26.70       29.85      3.15 o
  -3   2  12      113.28      126.59      3.53 o
  -2   2  12      525.11      530.66      6.50 o
  -1   2  12      140.60      141.46      2.69 o
   0   2  12       75.29       83.16      2.08 o
   1   2  12       39.51       46.53      1.83 o
   2   2  12        7.73        6.86      1.21 o
   3   2  12      465.13      483.75      4.52 o
   4   2  12      305.22      309.76      8.90 o
   5   2  12       12.16       15.60      1.75 o
   6   2  12        3.66        3.62      1.76 o
  -3   3  12       14.89       18.31      3.00 o
  -2   3  12      101.00       98.63      2.11 o
  -1   3  12        1.87        1.65      1.18 o
   0   3  12      231.24      222.20      2.96 o
   1   3  12      223.42      221.87      2.78 o
   2   3  12      449.23      437.36      4.70 o
   3   3  12      415.49      421.08      4.43 o
   4   3  12      176.82      186.91      4.45 o
   5   3  12       15.40       19.77      1.92 o
   6   3  12      267.92      272.65      8.74 o
   7   3  12        9.20        5.24      2.98 o
  -2   4  12        1.97        0.36      1.26 o
  -1   4  12        0.45        0.68      1.23 o
   0   4  12       76.01       78.61      2.17 o
   1   4  12        8.56       10.22      1.22 o
   2   4  12      147.98      140.87      2.16 o
   3   4  12      259.18      237.65      4.34 o
   4   4  12      193.65      185.54      4.81 o
   5   4  12        2.77        5.06      2.21 o
   6   4  12       10.83       14.18      3.43 o
   7   4  12       29.24        9.44      3.52 o
  -1   5  12       51.74       53.77      5.40 o
   0   5  12      344.48      344.15      3.77 o
   1   5  12       76.12       72.32      1.77 o
   2   5  12       11.20       12.04      1.44 o
   3   5  12      141.15      136.18      2.96 o
   4   5  12      318.87      282.22      7.19 o
   5   5  12      124.23      116.91      4.01 o
   6   5  12       11.43        4.71      2.39 o
   0   6  12        9.21        8.99      1.56 o
   1   6  12      234.78      242.22      4.06 o
   2   6  12      105.33      110.67      2.62 o
   3   6  12       39.61       39.44      3.60 o
   4   6  12        2.24        0.22      2.12 o
   5   6  12        0.30        0.14      2.03 o
   6   6  12       88.42       88.24      6.76 o
   2   7  12       95.07       97.90      6.47 o
   3   7  12      102.36       98.73      4.26 o
   4   7  12       88.01       90.72      4.19 o
   5   7  12        3.15       -0.17      2.01 o
  -1  -3  13      729.42      780.11     19.56 o
   0  -3  13      177.78      187.10      6.70 o
   1  -3  13        4.70        4.73      1.79 o
  -1  -2  13        3.95        4.08      2.00 o
   0  -2  13       17.08       22.25      1.89 o
   1  -2  13        5.94       12.41      1.61 o
   2  -2  13       77.73       75.72      3.99 o
   3  -2  13      382.80      358.08      8.96 o
  -1  -1  13       79.10       80.90      2.79 o
   0  -1  13       49.11       50.23      2.45 o
   1  -1  13       22.62       26.09      1.92 o
   2  -1  13       11.78       13.26      1.39 o
   3  -1  13       56.57       56.00      2.66 o
  -2   0  13       18.32       17.18      2.92 o
  -1   0  13       34.57       37.85      2.32 o
   0   0  13        2.83        3.51      1.48 o
   1   0  13      355.12      370.46      4.48 o
   2   0  13      499.11      519.63      5.84 o
   3   0  13       20.71       20.29      1.20 o
   4   0  13       87.28       88.21      2.47 o
  -2   1  13      121.64      113.00      4.55 o
  -1   1  13      105.91      112.00      2.92 o
   0   1  13       77.34       81.86      2.28 o
   1   1  13       15.10       20.09      1.52 o
   2   1  13       13.10       19.01      1.66 o
   3   1  13      103.49      107.78      1.92 o
   4   1  13       83.77       89.04      2.47 o
   5   1  13       17.90       16.66      2.57 o
  -3   2  13       14.39       10.69      2.70 o
  -2   2  13        1.79        2.69      1.79 o
  -1   2  13      436.26      428.09      5.57 o
   0   2  13      862.24      907.24      8.65 o
   1   2  13      314.11      324.42      4.10 o
   2   2  13       40.61       47.17      1.82 o
   3   2  13      156.01      157.13      2.31 o
   4   2  13       28.30       30.97      2.02 o
   5   2  13       56.32       58.37      2.28 o
   6   2  13        2.17        0.78      1.95 o
  -2   3  13        4.86        3.52      1.56 o
  -1   3  13      134.79      128.52      2.30 o
   0   3  13       63.78       69.84      1.99 o
   1   3  13      233.55      244.64      3.53 o
   2   3  13      260.74      259.58      3.10 o
   3   3  13       81.07       78.86      1.97 o
   4   3  13       43.20       45.50      2.02 o
   5   3  13        4.09        5.29      1.54 o
   6   3  13      169.30      180.65     10.70 o
  -1   4  13      398.49      399.07      7.79 o
   0   4  13       81.52       84.59      2.38 o
   1   4  13       13.49       16.49      1.45 o
   2   4  13       20.76       22.14      1.24 o
   3   4  13       55.13       58.21      1.92 o
   4   4  13       69.27       59.37      2.14 o
   5   4  13        8.86       12.61      2.54 o
   6   4  13      202.81      215.24      9.62 o
  -1   5  13      233.40      227.40      5.41 o
   0   5  13      327.03      323.73      4.13 o
   1   5  13       94.35      100.62      2.01 o
   2   5  13        9.73       12.98      1.38 o
   3   5  13       84.36       78.95      3.28 o
   4   5  13       14.04       15.86      1.66 o
   5   5  13       88.40       88.83      3.30 o
   6   5  13      123.36      127.31      5.35 o
   1   6  13       88.53       93.76      4.16 o
   2   6  13        0.60       -1.79      2.11 o
   3   6  13       39.80       46.55      2.57 o
   4   6  13       85.14       85.96      3.84 o
   5   6  13      169.04      173.25      7.90 o
   6   6  13      104.45      113.52      4.20 o
   3   7  13        5.65        3.98      3.92 o
   4   7  13      281.68      265.32     10.84 o
  -1  -2  14      124.30      134.69      8.90 o
   0  -2  14      290.57      314.80      7.17 o
   1  -2  14       72.72       74.74      5.65 o
   2  -2  14       51.52       55.03      3.13 o
  -1  -1  14      110.50      122.08      4.23 o
   0  -1  14      105.75      108.74      2.85 o
   1  -1  14       54.67       54.11      2.36 o
   2  -1  14       18.95       19.85      1.60 o
  -1   0  14      226.12      256.27      6.30 o
   0   0  14      216.08      216.19      4.16 o
   1   0  14      142.15      155.63      2.77 o
   2   0  14       22.30       29.72      1.57 o
   3   0  14       10.61       10.77      1.42 o
   4   0  14       14.96       16.01      2.15 o
  -2   1  14      135.59      139.04      4.63 o
  -1   1  14      241.94      256.39      4.59 o
   0   1  14      337.53      344.70      4.79 o
   1   1  14      181.87      191.83      3.31 o
   2   1  14      143.74      144.32      2.68 o
   3   1  14        0.42        0.43      1.32 o
   4   1  14       19.64       17.57      2.76 o
  -2   2  14       18.27       18.02      2.74 o
  -1   2  14       30.02       30.35      2.07 o
   0   2  14      497.92      518.85      5.99 o
   1   2  14      539.14      560.22      5.92 o
   2   2  14       45.95       52.16      2.02 o
   3   2  14      174.02      179.18      2.69 o
   4   2  14       49.57       54.42      1.94 o
   5   2  14      216.42      227.34      6.19 o
  -2   3  14        9.31        6.63      2.48 o
  -1   3  14       13.68       14.60      1.96 o
   0   3  14       63.09       65.39      2.16 o
   1   3  14      218.33      218.34      3.20 o
   2   3  14        6.25        4.87      1.33 o
   3   3  14      247.13      237.29      3.60 o
   4   3  14      145.23      139.85      3.70 o
   5   3  14       72.59       74.94      2.74 o
  -1   4  14      322.46      314.51      8.23 o
   0   4  14        9.90       10.56      1.42 o
   1   4  14       16.82       18.49      1.37 o
   2   4  14        4.43        4.21      1.28 o
   3   4  14       47.26       50.89      2.21 o
   4   4  14      261.89      251.28      8.42 o
   5   4  14       98.54      104.26      4.52 o
   6   4  14       50.71       43.60     18.30 o
   0   5  14        9.65        7.70      1.92 o
   1   5  14       27.02       28.69      1.71 o
   2   5  14      247.35      274.30      4.62 o
   3   5  14      318.49      325.29      4.58 o
   4   5  14      127.84      123.03      2.86 o
   5   5  14       20.29       20.61      2.20 o
   2   6  14       31.91       34.73      3.40 o
   3   6  14      200.12      216.32      9.97 o
   4   6  14      178.07      162.70      8.38 o
   0  -1  15      121.07      132.75      4.60 o
   1  -1  15       18.75       25.23      2.83 o
  -1   0  15       67.39       67.12      3.10 o
   0   0  15        2.29        2.41      1.81 o
   1   0  15        3.68        0.92      1.91 o
   2   0  15        2.08        1.04      1.29 o
   3   0  15       12.12       12.15      2.32 o
  -1   1  15        9.81       11.04      2.43 o
   0   1  15       17.13       16.32      1.84 o
   1   1  15       46.91       46.44      3.22 o
   2   1  15      114.12      119.26      2.13 o
   3   1  15      137.96      136.72      4.23 o
  -1   2  15      106.89      102.86      4.13 o
   0   2  15       16.35       18.59      1.86 o
   1   2  15       10.51       10.72      1.54 o
   2   2  15      485.58      493.60      4.93 o
   3   2  15      415.47      401.24      7.62 o
   4   2  15       61.41       58.89      2.57 o
  -1   3  15        0.01        0.22      2.49 o
   0   3  15        6.98        6.66      1.93 o
   1   3  15      115.35      115.33      3.06 o
   2   3  15       65.43       67.36      1.97 o
   3   3  15      114.78      124.68      3.03 o
   4   3  15       63.44       70.38      2.83 o
   0   4  15      221.17      209.25      6.28 o
   1   4  15      269.41      284.28      9.30 o
   2   4  15      134.39      135.87      4.07 o
   3   4  15      177.98      184.81      4.20 o
   4   4  15      110.68      124.15      3.53 o
   1   5  15       99.47       98.12      4.01 o
   2   5  15       58.20       62.34      2.66 o
   3   5  15       10.89       10.09      1.64 o
   0   0  16      115.16      106.46     11.21 o
   1   0  16      382.70      380.05     27.83 o
   0   1  16      130.17      132.98      5.05 o
   1   1  16      166.21      174.06      6.04 o
   2   1  16      282.64      278.69      8.38 o
   0   2  16      249.90      269.42     11.63 o
   1   2  16      337.80      355.44     10.55 o
   2   2  16       65.92       70.54      4.51 o
   3   2  16        8.05        6.75      2.20 o
   1   3  16      139.46      138.22      5.95 o
   2   3  16      120.53      121.99      5.67 o
   3   3  16       98.17       92.18      3.44 o
   1   4  16       20.30       13.79      4.28 o
   2   4  16       13.97       19.23      4.58 o
   3   4  16        9.24       11.39      1.93 o
 
